# Supplementary material for: Presence of mismatches between diagnostic PCR assays and coronavirus SARS-CoV-2 genome
Source: R Soc Open Sci. 2020 Jun 10;7(6):200636. doi: 10.1098/rsos.200636 (PMC7353963; doi:10.1098/rsos.200636)
Supplement: Acknowledgement table [file rsos200636supp1.xls]

## Sheet: Acknowledgement Table
Cite this article: Khan KA, Cheung P. 2020 Presence of mismatches between diagnostic PCR assays and coronavirus SARS-CoV-2 genome. R. Soc. Open Sci. 7: 200636. http://dx.doi.org/10.1098/rsos.200636
We gratefully acknowledge the authors, originating and submitting laboratories of the sequences from GISAID’s EpiCoV™ Database on which this research is based. The list is detailed below.
All submitters of data may be contacted directly via www.gisaid.org
Accession ID	Virus name	Location	Collection date	Originating lab	Submitting lab	Authors
EPI_ISL_413550	hCoV-19/Nigeria/Lagos01/2020	Africa / Nigeria / Lagos	2020-02-27	Centre for Human and Zoonotic Virology (CHAZVY), College of Medicine University of Lagos/Lagos University Teaching Hospital (LUTH), part of the Laboratory Network of the Nigeria Centre for Disease Control (NCDC)	African Centre of Excellence for Genomics of Infectious Diseases (ACEGID), Redeemer's University, Ede, Osun State, Nigeria	Oluniyi P.E., Ajogbasile F.V., Kayode A., Oguzie J., Folarin O.A., Ihekweazu C. Happi C.T.
EPI_ISL_418242	hCoV-19/Algeria/G0640_2265/2020	Africa / Algeria / Blida	2020-03-08	NIC Viral Respiratory Unit - Institut Pasteur of Algeria	National Reference Center for Viruses of Respiratory Infections, Institut Pasteur, Paris	Mélanie Albert, Marion Barbet, Sylvie Behillil, Méline Bizard, Angela Brisebarre, Flora Donati, Etienne Simon-Lorière, Vincent Enouf, Maud Vanpeene, Sylvie van der Werf, Fawzi Derrar
EPI_ISL_418241	hCoV-19/Algeria/G0638_2264/2020	Africa / Algeria / Boufarik	2020-03-02	NIC Viral Respiratory Unit - Institut Pasteur of Algeria	National Reference Center for Viruses of Respiratory Infections, Institut Pasteur, Paris	Mélanie Albert, Marion Barbet, Sylvie Behillil, Méline Bizard, Angela Brisebarre, Flora Donati, Etienne Simon-Lorière, Vincent Enouf, Maud Vanpeene, Sylvie van der Werf, Fawzi Derrar
EPI_ISL_420037	hCoV-19/Algeria/G0860_2262/2020	Africa / Algeria / Boufarik	2020-03-02	NIC Viral Respiratory Unit - Institut Pasteur of Algeria	National Reference Center for Viruses of Respiratory Infections, Institut Pasteur, Paris	Mélanie Albert, Marion Barbet, Sylvie Behillil, Méline Bizard, Angela Brisebarre, Flora Donati, Etienne Simon-Lorière, Vincent Enouf, Maud Vanpeene, Sylvie van der Werf, Fawzi Derrar
EPI_ISL_420847	hCoV-19/DRC/431/2020	Africa / Democratic Republic of the Congo	2020-03-26	Viral Respiratory Lab, National Institute for Biomedical Research (INRB)	Pathogen Sequencing Lab, National Institute for Biomedical Research (INRB)	Placide Mbala-Kingebeni, Edith Nkwembe, Eddy Kinganda-Lusamaki, Amuri Aziza, Catherine Pratt, Matthias Pauthner, Josh Quick, Allison Black, James Hadfield, Trevor Bedford, Ian Goodfellow, Nick Loman, Kristian Andersen, Michael Wiley, Steve Ahuka-Mundeke, Jean-Jacques Muyembe Tamfum
EPI_ISL_434711	hCoV-19/DRC/1486/2020	Africa / Democratic Republic of the Congo / Kinshasa	2020-04-08	Viral Respiratory Lab, National Institute for Biomedical Research (INRB)	Pathogen Sequencing Lab, National Institute for Biomedical Research (INRB)	Placide Mbala-Kingebeni, Edith Nkwembe, Eddy Kinganda-Lusamaki, Adrienne Amuri Aziza, Francisca Muyembe Mawete, Catherine Pratt, Matthias Pauthner, Josh Quick, Allison Black, James Hadfield, Trevor Bedford, Ian Goodfellow, Andrew Rambaut, Nick Loman, Kristian Andersen, Michael Wiley, Steve Ahuka-Mundeke, Jean-Jacques Muyembe Tamfum
EPI_ISL_435033	hCoV-19/DRC/1324/2020	Africa / Democratic Republic of the Congo / Kinshasa	2020-04-07	Viral Respiratory Lab, National Institute for Biomedical Research (INRB)	Pathogen Sequencing Lab, National Institute for Biomedical Research (INRB)	Placide Mbala-Kingebeni, Edith Nkwembe, Eddy Kinganda-Lusamaki, Adrienne Amuri Aziza, Francisca Muyembe Mawete, Catherine Pratt, Matthias Pauthner, Josh Quick, Allison Black, James Hadfield, Trevor Bedford, Ian Goodfellow, Andrew Rambaut, Nick Loman, Kristian Andersen, Michael Wiley, Steve Ahuka-Mundeke, Jean-Jacques Muyembe Tamfum
EPI_ISL_435113	hCoV-19/DRC/1382/2020	Africa / Democratic Republic of the Congo / Kinshasa	2020-04-07	Viral Respiratory Lab, National Institute for Biomedical Research (INRB)	Pathogen Sequencing Lab, National Institute for Biomedical Research (INRB)	Placide Mbala-Kingebeni, Edith Nkwembe, Eddy Kinganda-Lusamaki, Adrienne Amuri Aziza, Francisca Muyembe Mawete, Catherine Pratt, Matthias Pauthner, Josh Quick, Allison Black, James Hadfield, Trevor Bedford, Ian Goodfellow, Andrew Rambaut, Nick Loman, Kristian Andersen, Michael Wiley, Steve Ahuka-Mundeke, Jean-Jacques Muyembe Tamfum
EPI_ISL_435114	hCoV-19/DRC/1398/2020	Africa / Democratic Republic of the Congo / Kinshasa	2020-04-07	Viral Respiratory Lab, National Institute for Biomedical Research (INRB)	Pathogen Sequencing Lab, National Institute for Biomedical Research (INRB)	Placide Mbala-Kingebeni, Edith Nkwembe, Eddy Kinganda-Lusamaki, Adrienne Amuri Aziza, Francisca Muyembe Mawete, Catherine Pratt, Matthias Pauthner, Josh Quick, Allison Black, James Hadfield, Trevor Bedford, Ian Goodfellow, Andrew Rambaut, Nick Loman, Kristian Andersen, Michael Wiley, Steve Ahuka-Mundeke, Jean-Jacques Muyembe Tamfum
EPI_ISL_435116	hCoV-19/DRC/1326/2020	Africa / Democratic Republic of the Congo / Kinshasa	2020-04-07	Viral Respiratory Lab, National Institute for Biomedical Research (INRB)	Pathogen Sequencing Lab, National Institute for Biomedical Research (INRB)	Placide Mbala-Kingebeni, Edith Nkwembe, Eddy Kinganda-Lusamaki, Adrienne Amuri Aziza, Francisca Muyembe Mawete, Catherine Pratt, Matthias Pauthner, Josh Quick, Allison Black, James Hadfield, Trevor Bedford, Ian Goodfellow, Andrew Rambaut, Nick Loman, Kristian Andersen, Michael Wiley, Steve Ahuka-Mundeke, Jean-Jacques Muyembe Tamfum
EPI_ISL_435117	hCoV-19/DRC/1375/2020	Africa / Democratic Republic of the Congo / Kinshasa	2020-04-07	Viral Respiratory Lab, National Institute for Biomedical Research (INRB)	Pathogen Sequencing Lab, National Institute for Biomedical Research (INRB)	Placide Mbala-Kingebeni, Edith Nkwembe, Eddy Kinganda-Lusamaki, Adrienne Amuri Aziza, Francisca Muyembe Mawete, Catherine Pratt, Matthias Pauthner, Josh Quick, Allison Black, James Hadfield, Trevor Bedford, Ian Goodfellow, Andrew Rambaut, Nick Loman, Kristian Andersen, Michael Wiley, Steve Ahuka-Mundeke, Jean-Jacques Muyembe Tamfum
EPI_ISL_435118	hCoV-19/DRC/1378/2020	Africa / Democratic Republic of the Congo / Kinshasa	2020-04-07	Viral Respiratory Lab, National Institute for Biomedical Research (INRB)	Pathogen Sequencing Lab, National Institute for Biomedical Research (INRB)	Placide Mbala-Kingebeni, Edith Nkwembe, Eddy Kinganda-Lusamaki, Adrienne Amuri Aziza, Francisca Muyembe Mawete, Catherine Pratt, Matthias Pauthner, Josh Quick, Allison Black, James Hadfield, Trevor Bedford, Ian Goodfellow, Andrew Rambaut, Nick Loman, Kristian Andersen, Michael Wiley, Steve Ahuka-Mundeke, Jean-Jacques Muyembe Tamfum
EPI_ISL_414647	hCoV-19/DRC/KN-13/2020	Africa / Democratic Republic of the Congo / Kinshasa	2020-03-09	Viral Respiratory Lab, National Institute for Biomedical Research (INRB)	Pathogen Sequencing Lab, National Institute for Biomedical Research (INRB)	Placide Mbala-Kingebeni, Edith Nkwembe, Eddy Kinganda-Lusamaki, Amuri Aziza, Catherine Pratt, Matthias Pauthner, Josh Quick, Allison Black, James Hadfield, Trevor Bedford, Ian Goodfellow, Nick Loman, Kristian Andersen, Michael Wiley, Steve Ahuka-Mundeke, Jean-Jacques Muyembe Tamfum
EPI_ISL_417433	hCoV-19/DRC/KN-0017/2020	Africa / Democratic Republic of the Congo / Kinshasa	2020-03-11	Viral Respiratory Lab, National Institute for Biomedical Research (INRB)	Pathogen Sequencing Lab, National Institute for Biomedical Research (INRB)	Placide Mbala-Kingebeni, Edith Nkwembe, Eddy Kinganda-Lusamaki, Amuri Aziza, Catherine Pratt, Matthias Pauthner, Josh Quick, Allison Black, James Hadfield, Trevor Bedford, Ian Goodfellow, Nick Loman, Kristian Andersen, Michael Wiley, Steve Ahuka-Mundeke, Jean-Jacques Muyembe Tamfum
EPI_ISL_417434	hCoV-19/DRC/KN-0038/2020	Africa / Democratic Republic of the Congo / Kinshasa	2020-03-14	Viral Respiratory Lab, National Institute for Biomedical Research (INRB)	Pathogen Sequencing Lab, National Institute for Biomedical Research (INRB)	Placide Mbala-Kingebeni, Edith Nkwembe, Eddy Kinganda-Lusamaki, Amuri Aziza, Catherine Pratt, Matthias Pauthner, Josh Quick, Allison Black, James Hadfield, Trevor Bedford, Ian Goodfellow, Nick Loman, Kristian Andersen, Michael Wiley, Steve Ahuka-Mundeke, Jean-Jacques Muyembe Tamfum
EPI_ISL_417435	hCoV-19/DRC/KN-0043/2020	Africa / Democratic Republic of the Congo / Kinshasa	2020-03-15	Viral Respiratory Lab, National Institute for Biomedical Research (INRB)	Pathogen Sequencing Lab, National Institute for Biomedical Research (INRB)	Placide Mbala-Kingebeni, Edith Nkwembe, Eddy Kinganda-Lusamaki, Amuri Aziza, Catherine Pratt, Matthias Pauthner, Josh Quick, Allison Black, James Hadfield, Trevor Bedford, Ian Goodfellow, Nick Loman, Kristian Andersen, Michael Wiley, Steve Ahuka-Mundeke, Jean-Jacques Muyembe Tamfum
EPI_ISL_417436	hCoV-19/DRC/KN-0051/2020	Africa / Democratic Republic of the Congo / Kinshasa	2020-03-17	Viral Respiratory Lab, National Institute for Biomedical Research (INRB)	Pathogen Sequencing Lab, National Institute for Biomedical Research (INRB)	Placide Mbala-Kingebeni, Edith Nkwembe, Eddy Kinganda-Lusamaki, Amuri Aziza, Catherine Pratt, Matthias Pauthner, Josh Quick, Allison Black, James Hadfield, Trevor Bedford, Ian Goodfellow, Nick Loman, Kristian Andersen, Michael Wiley, Steve Ahuka-Mundeke, Jean-Jacques Muyembe Tamfum
EPI_ISL_417437	hCoV-19/DRC/KN-0054/2020	Africa / Democratic Republic of the Congo / Kinshasa	2020-03-17	Viral Respiratory Lab, National Institute for Biomedical Research (INRB)	Pathogen Sequencing Lab, National Institute for Biomedical Research (INRB)	Placide Mbala-Kingebeni, Edith Nkwembe, Eddy Kinganda-Lusamaki, Amuri Aziza, Catherine Pratt, Matthias Pauthner, Josh Quick, Allison Black, James Hadfield, Trevor Bedford, Ian Goodfellow, Nick Loman, Kristian Andersen, Michael Wiley, Steve Ahuka-Mundeke, Jean-Jacques Muyembe Tamfum
EPI_ISL_417438	hCoV-19/DRC/KN-0058/2020	Africa / Democratic Republic of the Congo / Kinshasa	2020-03-17	Viral Respiratory Lab, National Institute for Biomedical Research (INRB)	Pathogen Sequencing Lab, National Institute for Biomedical Research (INRB)	Placide Mbala-Kingebeni, Edith Nkwembe, Eddy Kinganda-Lusamaki, Amuri Aziza, Catherine Pratt, Matthias Pauthner, Josh Quick, Allison Black, James Hadfield, Trevor Bedford, Ian Goodfellow, Nick Loman, Kristian Andersen, Michael Wiley, Steve Ahuka-Mundeke, Jean-Jacques Muyembe Tamfum
EPI_ISL_417439	hCoV-19/DRC/KN-0059/2020	Africa / Democratic Republic of the Congo / Kinshasa	2020-03-17	Viral Respiratory Lab, National Institute for Biomedical Research (INRB)	Pathogen Sequencing Lab, National Institute for Biomedical Research (INRB)	Placide Mbala-Kingebeni, Edith Nkwembe, Eddy Kinganda-Lusamaki, Amuri Aziza, Catherine Pratt, Matthias Pauthner, Josh Quick, Allison Black, James Hadfield, Trevor Bedford, Ian Goodfellow, Nick Loman, Kristian Andersen, Michael Wiley, Steve Ahuka-Mundeke, Jean-Jacques Muyembe Tamfum
EPI_ISL_417440	hCoV-19/DRC/KN-0060/2020	Africa / Democratic Republic of the Congo / Kinshasa	2020-03-17	Viral Respiratory Lab, National Institute for Biomedical Research (INRB)	Pathogen Sequencing Lab, National Institute for Biomedical Research (INRB)	Placide Mbala-Kingebeni, Edith Nkwembe, Eddy Kinganda-Lusamaki, Amuri Aziza, Catherine Pratt, Matthias Pauthner, Josh Quick, Allison Black, James Hadfield, Trevor Bedford, Ian Goodfellow, Nick Loman, Kristian Andersen, Michael Wiley, Steve Ahuka-Mundeke, Jean-Jacques Muyembe Tamfum
EPI_ISL_417441	hCoV-19/DRC/KN-0070/2020	Africa / Democratic Republic of the Congo / Kinshasa	2020-03-17	Viral Respiratory Lab, National Institute for Biomedical Research (INRB)	Pathogen Sequencing Lab, National Institute for Biomedical Research (INRB)	Placide Mbala-Kingebeni, Edith Nkwembe, Eddy Kinganda-Lusamaki, Amuri Aziza, Catherine Pratt, Matthias Pauthner, Josh Quick, Allison Black, James Hadfield, Trevor Bedford, Ian Goodfellow, Nick Loman, Kristian Andersen, Michael Wiley, Steve Ahuka-Mundeke, Jean-Jacques Muyembe Tamfum
EPI_ISL_417442	hCoV-19/DRC/KN-0072/2020	Africa / Democratic Republic of the Congo / Kinshasa	2020-03-18	Viral Respiratory Lab, National Institute for Biomedical Research (INRB)	Pathogen Sequencing Lab, National Institute for Biomedical Research (INRB)	Placide Mbala-Kingebeni, Edith Nkwembe, Eddy Kinganda-Lusamaki, Amuri Aziza, Catherine Pratt, Matthias Pauthner, Josh Quick, Allison Black, James Hadfield, Trevor Bedford, Ian Goodfellow, Nick Loman, Kristian Andersen, Michael Wiley, Steve Ahuka-Mundeke, Jean-Jacques Muyembe Tamfum
EPI_ISL_417941	hCoV-19/DRC/73/2020	Africa / Democratic Republic of the Congo / Kinshasa	2020-03-18	Viral Respiratory Lab, National Institute for Biomedical Research (INRB)	Pathogen Sequencing Lab, National Institute for Biomedical Research (INRB)	Placide Mbala-Kingebeni, Edith Nkwembe, Eddy Kinganda-Lusamaki, Amuri Aziza, Catherine Pratt, Matthias Pauthner, Josh Quick, Allison Black, James Hadfield, Trevor Bedford, Ian Goodfellow, Nick Loman, Kristian Andersen, Michael Wiley, Steve Ahuka-Mundeke, Jean-Jacques Muyembe Tamfum
EPI_ISL_417942	hCoV-19/DRC/80/2020	Africa / Democratic Republic of the Congo / Kinshasa	2020-03-18	Viral Respiratory Lab, National Institute for Biomedical Research (INRB)	Pathogen Sequencing Lab, National Institute for Biomedical Research (INRB)	Placide Mbala-Kingebeni, Edith Nkwembe, Eddy Kinganda-Lusamaki, Amuri Aziza, Catherine Pratt, Matthias Pauthner, Josh Quick, Allison Black, James Hadfield, Trevor Bedford, Ian Goodfellow, Nick Loman, Kristian Andersen, Michael Wiley, Steve Ahuka-Mundeke, Jean-Jacques Muyembe Tamfum
EPI_ISL_417944	hCoV-19/DRC/81/2020	Africa / Democratic Republic of the Congo / Kinshasa	2020-03-18	Viral Respiratory Lab, National Institute for Biomedical Research (INRB)	Pathogen Sequencing Lab, National Institute for Biomedical Research (INRB)	Placide Mbala-Kingebeni, Edith Nkwembe, Eddy Kinganda-Lusamaki, Amuri Aziza, Catherine Pratt, Matthias Pauthner, Josh Quick, Allison Black, James Hadfield, Trevor Bedford, Ian Goodfellow, Nick Loman, Kristian Andersen, Michael Wiley, Steve Ahuka-Mundeke, Jean-Jacques Muyembe Tamfum
EPI_ISL_417946	hCoV-19/DRC/82/2020	Africa / Democratic Republic of the Congo / Kinshasa	2020-03-18	Viral Respiratory Lab, National Institute for Biomedical Research (INRB)	Pathogen Sequencing Lab, National Institute for Biomedical Research (INRB)	Placide Mbala-Kingebeni, Edith Nkwembe, Eddy Kinganda-Lusamaki, Amuri Aziza, Catherine Pratt, Matthias Pauthner, Josh Quick, Allison Black, James Hadfield, Trevor Bedford, Ian Goodfellow, Nick Loman, Kristian Andersen, Michael Wiley, Steve Ahuka-Mundeke, Jean-Jacques Muyembe Tamfum
EPI_ISL_417947	hCoV-19/DRC/94/2020	Africa / Democratic Republic of the Congo / Kinshasa	2020-03-19	Viral Respiratory Lab, National Institute for Biomedical Research (INRB)	Pathogen Sequencing Lab, National Institute for Biomedical Research (INRB)	Placide Mbala-Kingebeni, Edith Nkwembe, Eddy Kinganda-Lusamaki, Amuri Aziza, Catherine Pratt, Matthias Pauthner, Josh Quick, Allison Black, James Hadfield, Trevor Bedford, Ian Goodfellow, Nick Loman, Kristian Andersen, Michael Wiley, Steve Ahuka-Mundeke, Jean-Jacques Muyembe Tamfum
EPI_ISL_417948	hCoV-19/DRC/108/2020	Africa / Democratic Republic of the Congo / Kinshasa	2020-03-19	Viral Respiratory Lab, National Institute for Biomedical Research (INRB)	Pathogen Sequencing Lab, National Institute for Biomedical Research (INRB)	Placide Mbala-Kingebeni, Edith Nkwembe, Eddy Kinganda-Lusamaki, Amuri Aziza, Catherine Pratt, Matthias Pauthner, Josh Quick, Allison Black, James Hadfield, Trevor Bedford, Ian Goodfellow, Nick Loman, Kristian Andersen, Michael Wiley, Steve Ahuka-Mundeke, Jean-Jacques Muyembe Tamfum
EPI_ISL_417950	hCoV-19/DRC/158/2020	Africa / Democratic Republic of the Congo / Kinshasa	2020-03-20	Viral Respiratory Lab, National Institute for Biomedical Research (INRB)	Pathogen Sequencing Lab, National Institute for Biomedical Research (INRB)	Placide Mbala-Kingebeni, Edith Nkwembe, Eddy Kinganda-Lusamaki, Amuri Aziza, Catherine Pratt, Matthias Pauthner, Josh Quick, Allison Black, James Hadfield, Trevor Bedford, Ian Goodfellow, Nick Loman, Kristian Andersen, Michael Wiley, Steve Ahuka-Mundeke, Jean-Jacques Muyembe Tamfum
EPI_ISL_417955	hCoV-19/DRC/191/2020	Africa / Democratic Republic of the Congo / Kinshasa	2020-03-21	Viral Respiratory Lab, National Institute for Biomedical Research (INRB)	Pathogen Sequencing Lab, National Institute for Biomedical Research (INRB)	Placide Mbala-Kingebeni, Edith Nkwembe, Eddy Kinganda-Lusamaki, Amuri Aziza, Catherine Pratt, Matthias Pauthner, Josh Quick, Allison Black, James Hadfield, Trevor Bedford, Ian Goodfellow, Nick Loman, Kristian Andersen, Michael Wiley, Steve Ahuka-Mundeke, Jean-Jacques Muyembe Tamfum
EPI_ISL_420030	hCoV-19/DRC/214/2020	Africa / Democratic Republic of the Congo / Kinshasa	2020-03-21	Viral Respiratory Lab, National Institute for Biomedical Research (INRB)	Pathogen Sequencing Lab, National Institute for Biomedical Research (INRB)	Placide Mbala-Kingebeni, Edith Nkwembe, Eddy Kinganda-Lusamaki, Amuri Aziza, Catherine Pratt, Matthias Pauthner, Josh Quick, Allison Black, James Hadfield, Trevor Bedford, Ian Goodfellow, Nick Loman, Kristian Andersen, Michael Wiley, Steve Ahuka-Mundeke, Jean-Jacques Muyembe Tamfum
EPI_ISL_420031	hCoV-19/DRC/215/2020	Africa / Democratic Republic of the Congo / Kinshasa	2020-03-21	Viral Respiratory Lab, National Institute for Biomedical Research (INRB)	Pathogen Sequencing Lab, National Institute for Biomedical Research (INRB)	Placide Mbala-Kingebeni, Edith Nkwembe, Eddy Kinganda-Lusamaki, Amuri Aziza, Catherine Pratt, Matthias Pauthner, Josh Quick, Allison Black, James Hadfield, Trevor Bedford, Ian Goodfellow, Nick Loman, Kristian Andersen, Michael Wiley, Steve Ahuka-Mundeke, Jean-Jacques Muyembe Tamfum
EPI_ISL_420032	hCoV-19/DRC/236/2020	Africa / Democratic Republic of the Congo / Kinshasa	2020-03-22	Viral Respiratory Lab, National Institute for Biomedical Research (INRB)	Pathogen Sequencing Lab, National Institute for Biomedical Research (INRB)	Placide Mbala-Kingebeni, Edith Nkwembe, Eddy Kinganda-Lusamaki, Amuri Aziza, Catherine Pratt, Matthias Pauthner, Josh Quick, Allison Black, James Hadfield, Trevor Bedford, Ian Goodfellow, Nick Loman, Kristian Andersen, Michael Wiley, Steve Ahuka-Mundeke, Jean-Jacques Muyembe Tamfum
EPI_ISL_420033	hCoV-19/DRC/241/2020	Africa / Democratic Republic of the Congo / Kinshasa	2020-03-22	Viral Respiratory Lab, National Institute for Biomedical Research (INRB)	Pathogen Sequencing Lab, National Institute for Biomedical Research (INRB)	Placide Mbala-Kingebeni, Edith Nkwembe, Eddy Kinganda-Lusamaki, Amuri Aziza, Catherine Pratt, Matthias Pauthner, Josh Quick, Allison Black, James Hadfield, Trevor Bedford, Ian Goodfellow, Nick Loman, Kristian Andersen, Michael Wiley, Steve Ahuka-Mundeke, Jean-Jacques Muyembe Tamfum
EPI_ISL_420034	hCoV-19/DRC/243/2020	Africa / Democratic Republic of the Congo / Kinshasa	2020-03-22	Viral Respiratory Lab, National Institute for Biomedical Research (INRB)	Pathogen Sequencing Lab, National Institute for Biomedical Research (INRB)	Placide Mbala-Kingebeni, Edith Nkwembe, Eddy Kinganda-Lusamaki, Amuri Aziza, Catherine Pratt, Matthias Pauthner, Josh Quick, Allison Black, James Hadfield, Trevor Bedford, Ian Goodfellow, Nick Loman, Kristian Andersen, Michael Wiley, Steve Ahuka-Mundeke, Jean-Jacques Muyembe Tamfum
EPI_ISL_420035	hCoV-19/DRC/248/2020	Africa / Democratic Republic of the Congo / Kinshasa	2020-03-22	Viral Respiratory Lab, National Institute for Biomedical Research (INRB)	Pathogen Sequencing Lab, National Institute for Biomedical Research (INRB)	Placide Mbala-Kingebeni, Edith Nkwembe, Eddy Kinganda-Lusamaki, Amuri Aziza, Catherine Pratt, Matthias Pauthner, Josh Quick, Allison Black, James Hadfield, Trevor Bedford, Ian Goodfellow, Nick Loman, Kristian Andersen, Michael Wiley, Steve Ahuka-Mundeke, Jean-Jacques Muyembe Tamfum
EPI_ISL_420838	hCoV-19/DRC/253/2020	Africa / Democratic Republic of the Congo / Kinshasa	2020-03-22	Viral Respiratory Lab, National Institute for Biomedical Research (INRB)	Pathogen Sequencing Lab, National Institute for Biomedical Research (INRB)	Placide Mbala-Kingebeni, Edith Nkwembe, Eddy Kinganda-Lusamaki, Amuri Aziza, Catherine Pratt, Matthias Pauthner, Josh Quick, Allison Black, James Hadfield, Trevor Bedford, Ian Goodfellow, Nick Loman, Kristian Andersen, Michael Wiley, Steve Ahuka-Mundeke, Jean-Jacques Muyembe Tamfum
EPI_ISL_420839	hCoV-19/DRC/254/2020	Africa / Democratic Republic of the Congo / Kinshasa	2020-03-22	Viral Respiratory Lab, National Institute for Biomedical Research (INRB)	Pathogen Sequencing Lab, National Institute for Biomedical Research (INRB)	Placide Mbala-Kingebeni, Edith Nkwembe, Eddy Kinganda-Lusamaki, Amuri Aziza, Catherine Pratt, Matthias Pauthner, Josh Quick, Allison Black, James Hadfield, Trevor Bedford, Ian Goodfellow, Nick Loman, Kristian Andersen, Michael Wiley, Steve Ahuka-Mundeke, Jean-Jacques Muyembe Tamfum
EPI_ISL_420842	hCoV-19/DRC/307/2020	Africa / Democratic Republic of the Congo / Kinshasa	2020-03	Viral Respiratory Lab, National Institute for Biomedical Research (INRB)	Pathogen Sequencing Lab, National Institute for Biomedical Research (INRB)	Placide Mbala-Kingebeni, Edith Nkwembe, Eddy Kinganda-Lusamaki, Amuri Aziza, Catherine Pratt, Matthias Pauthner, Josh Quick, Allison Black, James Hadfield, Trevor Bedford, Ian Goodfellow, Nick Loman, Kristian Andersen, Michael Wiley, Steve Ahuka-Mundeke, Jean-Jacques Muyembe Tamfum
EPI_ISL_420843	hCoV-19/DRC/353/2020	Africa / Democratic Republic of the Congo / Kinshasa	2020-03	Viral Respiratory Lab, National Institute for Biomedical Research (INRB)	Pathogen Sequencing Lab, National Institute for Biomedical Research (INRB)	Placide Mbala-Kingebeni, Edith Nkwembe, Eddy Kinganda-Lusamaki, Amuri Aziza, Catherine Pratt, Matthias Pauthner, Josh Quick, Allison Black, James Hadfield, Trevor Bedford, Ian Goodfellow, Nick Loman, Kristian Andersen, Michael Wiley, Steve Ahuka-Mundeke, Jean-Jacques Muyembe Tamfum
EPI_ISL_420844	hCoV-19/DRC/355/2020	Africa / Democratic Republic of the Congo / Kinshasa	2020-03	Viral Respiratory Lab, National Institute for Biomedical Research (INRB)	Pathogen Sequencing Lab, National Institute for Biomedical Research (INRB)	Placide Mbala-Kingebeni, Edith Nkwembe, Eddy Kinganda-Lusamaki, Amuri Aziza, Catherine Pratt, Matthias Pauthner, Josh Quick, Allison Black, James Hadfield, Trevor Bedford, Ian Goodfellow, Nick Loman, Kristian Andersen, Michael Wiley, Steve Ahuka-Mundeke, Jean-Jacques Muyembe Tamfum
EPI_ISL_420845	hCoV-19/DRC/397/2020	Africa / Democratic Republic of the Congo / Kinshasa	2020-03-26	Viral Respiratory Lab, National Institute for Biomedical Research (INRB)	Pathogen Sequencing Lab, National Institute for Biomedical Research (INRB)	Placide Mbala-Kingebeni, Edith Nkwembe, Eddy Kinganda-Lusamaki, Amuri Aziza, Catherine Pratt, Matthias Pauthner, Josh Quick, Allison Black, James Hadfield, Trevor Bedford, Ian Goodfellow, Nick Loman, Kristian Andersen, Michael Wiley, Steve Ahuka-Mundeke, Jean-Jacques Muyembe Tamfum
EPI_ISL_420846	hCoV-19/DRC/400/2020	Africa / Democratic Republic of the Congo / Kinshasa	2020-03	Viral Respiratory Lab, National Institute for Biomedical Research (INRB)	Pathogen Sequencing Lab, National Institute for Biomedical Research (INRB)	Placide Mbala-Kingebeni, Edith Nkwembe, Eddy Kinganda-Lusamaki, Amuri Aziza, Catherine Pratt, Matthias Pauthner, Josh Quick, Allison Black, James Hadfield, Trevor Bedford, Ian Goodfellow, Nick Loman, Kristian Andersen, Michael Wiley, Steve Ahuka-Mundeke, Jean-Jacques Muyembe Tamfum
EPI_ISL_420848	hCoV-19/DRC/445/2020	Africa / Democratic Republic of the Congo / Kinshasa	2020-03	Viral Respiratory Lab, National Institute for Biomedical Research (INRB)	Pathogen Sequencing Lab, National Institute for Biomedical Research (INRB)	Placide Mbala-Kingebeni, Edith Nkwembe, Eddy Kinganda-Lusamaki, Amuri Aziza, Catherine Pratt, Matthias Pauthner, Josh Quick, Allison Black, James Hadfield, Trevor Bedford, Ian Goodfellow, Nick Loman, Kristian Andersen, Michael Wiley, Steve Ahuka-Mundeke, Jean-Jacques Muyembe Tamfum
EPI_ISL_420849	hCoV-19/DRC/523/2020	Africa / Democratic Republic of the Congo / Kinshasa	2020-03-28	Viral Respiratory Lab, National Institute for Biomedical Research (INRB)	Pathogen Sequencing Lab, National Institute for Biomedical Research (INRB)	Placide Mbala-Kingebeni, Edith Nkwembe, Eddy Kinganda-Lusamaki, Amuri Aziza, Catherine Pratt, Matthias Pauthner, Josh Quick, Allison Black, James Hadfield, Trevor Bedford, Ian Goodfellow, Nick Loman, Kristian Andersen, Michael Wiley, Steve Ahuka-Mundeke, Jean-Jacques Muyembe Tamfum
EPI_ISL_420850	hCoV-19/DRC/352/2020	Africa / Democratic Republic of the Congo / Kinshasa	2020-03	Viral Respiratory Lab, National Institute for Biomedical Research (INRB)	Pathogen Sequencing Lab, National Institute for Biomedical Research (INRB)	Placide Mbala-Kingebeni, Edith Nkwembe, Eddy Kinganda-Lusamaki, Amuri Aziza, Catherine Pratt, Matthias Pauthner, Josh Quick, Allison Black, James Hadfield, Trevor Bedford, Ian Goodfellow, Nick Loman, Kristian Andersen, Michael Wiley, Steve Ahuka-Mundeke, Jean-Jacques Muyembe Tamfum
EPI_ISL_420851	hCoV-19/DRC/376/2020	Africa / Democratic Republic of the Congo / Kinshasa	2020-03-25	Viral Respiratory Lab, National Institute for Biomedical Research (INRB)	Pathogen Sequencing Lab, National Institute for Biomedical Research (INRB)	Placide Mbala-Kingebeni, Edith Nkwembe, Eddy Kinganda-Lusamaki, Amuri Aziza, Catherine Pratt, Matthias Pauthner, Josh Quick, Allison Black, James Hadfield, Trevor Bedford, Ian Goodfellow, Nick Loman, Kristian Andersen, Michael Wiley, Steve Ahuka-Mundeke, Jean-Jacques Muyembe Tamfum
EPI_ISL_420852	hCoV-19/DRC/396/2020	Africa / Democratic Republic of the Congo / Kinshasa	2020-03-26	Viral Respiratory Lab, National Institute for Biomedical Research (INRB)	Pathogen Sequencing Lab, National Institute for Biomedical Research (INRB)	Placide Mbala-Kingebeni, Edith Nkwembe, Eddy Kinganda-Lusamaki, Amuri Aziza, Catherine Pratt, Matthias Pauthner, Josh Quick, Allison Black, James Hadfield, Trevor Bedford, Ian Goodfellow, Nick Loman, Kristian Andersen, Michael Wiley, Steve Ahuka-Mundeke, Jean-Jacques Muyembe Tamfum
EPI_ISL_420853	hCoV-19/DRC/402/2020	Africa / Democratic Republic of the Congo / Kinshasa	2020-03-26	Viral Respiratory Lab, National Institute for Biomedical Research (INRB)	Pathogen Sequencing Lab, National Institute for Biomedical Research (INRB)	Placide Mbala-Kingebeni, Edith Nkwembe, Eddy Kinganda-Lusamaki, Amuri Aziza, Catherine Pratt, Matthias Pauthner, Josh Quick, Allison Black, James Hadfield, Trevor Bedford, Ian Goodfellow, Nick Loman, Kristian Andersen, Michael Wiley, Steve Ahuka-Mundeke, Jean-Jacques Muyembe Tamfum
EPI_ISL_420854	hCoV-19/DRC/521/2020	Africa / Democratic Republic of the Congo / Kinshasa	2020-03-25	Viral Respiratory Lab, National Institute for Biomedical Research (INRB)	Pathogen Sequencing Lab, National Institute for Biomedical Research (INRB)	Placide Mbala-Kingebeni, Edith Nkwembe, Eddy Kinganda-Lusamaki, Amuri Aziza, Catherine Pratt, Matthias Pauthner, Josh Quick, Allison Black, James Hadfield, Trevor Bedford, Ian Goodfellow, Nick Loman, Kristian Andersen, Michael Wiley, Steve Ahuka-Mundeke, Jean-Jacques Muyembe Tamfum
EPI_ISL_429254	hCoV-19/DRC/998/2020	Africa / Democratic Republic of the Congo / Kinshasa	2020-04-03	Viral Respiratory Lab, National Institute for Biomedical Research (INRB)	Pathogen Sequencing Lab, National Institute for Biomedical Research (INRB)	Placide Mbala-Kingebeni, Edith Nkwembe, Eddy Kinganda-Lusamaki, Amuri Aziza, Catherine Pratt, Matthias Pauthner, Josh Quick, Allison Black, James Hadfield, Trevor Bedford, Ian Goodfellow, Nick Loman, Kristian Andersen, Michael Wiley, Steve Ahuka-Mundeke, Jean-Jacques Muyembe Tamfum
EPI_ISL_429255	hCoV-19/DRC/1131/2020	Africa / Democratic Republic of the Congo / Kinshasa	2020-04-05	Viral Respiratory Lab, National Institute for Biomedical Research (INRB)	Pathogen Sequencing Lab, National Institute for Biomedical Research (INRB)	Placide Mbala-Kingebeni, Edith Nkwembe, Eddy Kinganda-Lusamaki, Amuri Aziza, Catherine Pratt, Matthias Pauthner, Josh Quick, Allison Black, James Hadfield, Trevor Bedford, Ian Goodfellow, Nick Loman, Kristian Andersen, Michael Wiley, Steve Ahuka-Mundeke, Jean-Jacques Muyembe Tamfum
EPI_ISL_429258	hCoV-19/DRC/1234/2020	Africa / Democratic Republic of the Congo / Kinshasa	2020-04-06	Viral Respiratory Lab, National Institute for Biomedical Research (INRB)	Pathogen Sequencing Lab, National Institute for Biomedical Research (INRB)	Placide Mbala-Kingebeni, Edith Nkwembe, Eddy Kinganda-Lusamaki, Amuri Aziza, Catherine Pratt, Matthias Pauthner, Josh Quick, Allison Black, James Hadfield, Trevor Bedford, Ian Goodfellow, Nick Loman, Kristian Andersen, Michael Wiley, Steve Ahuka-Mundeke, Jean-Jacques Muyembe Tamfum
EPI_ISL_429259	hCoV-19/DRC/1249/2020	Africa / Democratic Republic of the Congo / Kinshasa	2020-04-06	Viral Respiratory Lab, National Institute for Biomedical Research (INRB)	Pathogen Sequencing Lab, National Institute for Biomedical Research (INRB)	Placide Mbala-Kingebeni, Edith Nkwembe, Eddy Kinganda-Lusamaki, Amuri Aziza, Catherine Pratt, Matthias Pauthner, Josh Quick, Allison Black, James Hadfield, Trevor Bedford, Ian Goodfellow, Nick Loman, Kristian Andersen, Michael Wiley, Steve Ahuka-Mundeke, Jean-Jacques Muyembe Tamfum
EPI_ISL_431011	hCoV-19/DRC/1319/2020	Africa / Democratic Republic of the Congo / Kinshasa	2020-04-07	Viral Respiratory Lab, National Institute for Biomedical Research (INRB)	Pathogen Sequencing Lab, National Institute for Biomedical Research (INRB)	Placide Mbala-Kingebeni, Edith Nkwembe, Eddy Kinganda-Lusamaki, Amuri Aziza, Francisca Muyembe Mawete, Catherine Pratt, Matthias Pauthner, Josh Quick, Allison Black, James Hadfield, Trevor Bedford, Ian Goodfellow, Andrew Rambaut, Nick Loman, Kristian Andersen, Michael Wiley, Steve Ahuka-Mundeke, Jean-Jacques Muyembe Tamfum
EPI_ISL_431012	hCoV-19/DRC/1376/2020	Africa / Democratic Republic of the Congo / Kinshasa	2020-04-07	Viral Respiratory Lab, National Institute for Biomedical Research (INRB)	Pathogen Sequencing Lab, National Institute for Biomedical Research (INRB)	Placide Mbala-Kingebeni, Edith Nkwembe, Eddy Kinganda-Lusamaki, Amuri Aziza, Francisca Muyembe Mawete, Catherine Pratt, Matthias Pauthner, Josh Quick, Allison Black, James Hadfield, Trevor Bedford, Ian Goodfellow, Andrew Rambaut, Nick Loman, Kristian Andersen, Michael Wiley, Steve Ahuka-Mundeke, Jean-Jacques Muyembe Tamfum
EPI_ISL_434678	hCoV-19/DRC/1377/2020	Africa / Democratic Republic of the Congo / Kinshasa	2020-04-07	Viral Respiratory Lab, National Institute for Biomedical Research (INRB)	Pathogen Sequencing Lab, National Institute for Biomedical Research (INRB)	Placide Mbala-Kingebeni; Edith Nkwembe; Eddy Kinganda-Lusamaki; Amuri Aziza; Francisca Muyembe Mawete; Catherine Pratt; Matthias Pauthner; Josh Quick; Allison Black; James Hadfield; Trevor Bedford; Ian Goodfellow; Andrew Rambaut; Nick Loman; Kristian Andersen; Michael Wiley; Steve Ahuka-Mundeke; Jean-Jacques Muyembe Tamfum
EPI_ISL_434679	hCoV-19/DRC/1397/2020	Africa / Democratic Republic of the Congo / Kinshasa	2020-04-07	Viral Respiratory Lab, National Institute for Biomedical Research (INRB)	Pathogen Sequencing Lab, National Institute for Biomedical Research (INRB)	Placide Mbala-Kingebeni; Edith Nkwembe; Eddy Kinganda-Lusamaki; Amuri Aziza; Francisca Muyembe Mawete; Catherine Pratt; Matthias Pauthner; Josh Quick; Allison Black; James Hadfield; Trevor Bedford; Ian Goodfellow; Andrew Rambaut; Nick Loman; Kristian Andersen; Michael Wiley; Steve Ahuka-Mundeke; Jean-Jacques Muyembe Tamfum
EPI_ISL_434680	hCoV-19/DRC/1422/2020	Africa / Democratic Republic of the Congo / Kinshasa	2020-04-08	Viral Respiratory Lab, National Institute for Biomedical Research (INRB)	Pathogen Sequencing Lab, National Institute for Biomedical Research (INRB)	Placide Mbala-Kingebeni; Edith Nkwembe; Eddy Kinganda-Lusamaki; Amuri Aziza; Francisca Muyembe Mawete; Catherine Pratt; Matthias Pauthner; Josh Quick; Allison Black; James Hadfield; Trevor Bedford; Ian Goodfellow; Andrew Rambaut; Nick Loman; Kristian Andersen; Michael Wiley; Steve Ahuka-Mundeke; Jean-Jacques Muyembe Tamfum
EPI_ISL_434681	hCoV-19/DRC/1565/2020	Africa / Democratic Republic of the Congo / Kinshasa	2020-04-09	Viral Respiratory Lab, National Institute for Biomedical Research (INRB)	Pathogen Sequencing Lab, National Institute for Biomedical Research (INRB)	Placide Mbala-Kingebeni; Edith Nkwembe; Eddy Kinganda-Lusamaki; Amuri Aziza; Francisca Muyembe Mawete; Catherine Pratt; Matthias Pauthner; Josh Quick; Allison Black; James Hadfield; Trevor Bedford; Ian Goodfellow; Andrew Rambaut; Nick Loman; Kristian Andersen; Michael Wiley; Steve Ahuka-Mundeke; Jean-Jacques Muyembe Tamfum
EPI_ISL_434710	hCoV-19/DRC/1423/2020	Africa / Democratic Republic of the Congo / Kinshasa	2020-04-08	Viral Respiratory Lab, National Institute for Biomedical Research (INRB)	Pathogen Sequencing Lab, National Institute for Biomedical Research (INRB)	Placide Mbala-Kingebeni, Edith Nkwembe, Eddy Kinganda-Lusamaki, Adrienne Amuri Aziza, Francisca Muyembe Mawete, Catherine Pratt, Matthias Pauthner, Josh Quick, Allison Black, James Hadfield, Trevor Bedford, Ian Goodfellow, Andrew Rambaut, Nick Loman, Kristian Andersen, Michael Wiley, Steve Ahuka-Mundeke, Jean-Jacques Muyembe Tamfum
EPI_ISL_435156	hCoV-19/DRC/1715/2020	Africa / Democratic Republic of the Congo / Kinshasa	2020-04-10	Viral Respiratory Lab, National Institute for Biomedical Research (INRB)	Pathogen Sequencing Lab, National Institute for Biomedical Research (INRB)	Placide Mbala-Kingebeni, Edith Nkwembe, Eddy Kinganda-Lusamaki, Amuri Aziza, Francisca Muyembe Mawete, Catherine Pratt, Matthias Pauthner, Josh Quick, Allison Black, James Hadfield, Trevor Bedford, Ian Goodfellow, Andrew Rambaut, Nick Loman, Kristian Andersen, Michael Wiley, Steve Ahuka-Mundeke, Jean-Jacques Muyembe Tamfum
EPI_ISL_435157	hCoV-19/DRC/1767/2020	Africa / Democratic Republic of the Congo / Kinshasa	2020-04-10	Viral Respiratory Lab, National Institute for Biomedical Research (INRB)	Pathogen Sequencing Lab, National Institute for Biomedical Research (INRB)	Placide Mbala-Kingebeni, Edith Nkwembe, Eddy Kinganda-Lusamaki, Amuri Aziza, Francisca Muyembe Mawete, Catherine Pratt, Matthias Pauthner, Josh Quick, Allison Black, James Hadfield, Trevor Bedford, Ian Goodfellow, Andrew Rambaut, Nick Loman, Kristian Andersen, Michael Wiley, Steve Ahuka-Mundeke, Jean-Jacques Muyembe Tamfum
EPI_ISL_435158	hCoV-19/DRC/1779/2020	Africa / Democratic Republic of the Congo / Kinshasa	2020-04-10	Viral Respiratory Lab, National Institute for Biomedical Research (INRB)	Pathogen Sequencing Lab, National Institute for Biomedical Research (INRB)	Placide Mbala-Kingebeni, Edith Nkwembe, Eddy Kinganda-Lusamaki, Amuri Aziza, Francisca Muyembe Mawete, Catherine Pratt, Matthias Pauthner, Josh Quick, Allison Black, James Hadfield, Trevor Bedford, Ian Goodfellow, Andrew Rambaut, Nick Loman, Kristian Andersen, Michael Wiley, Steve Ahuka-Mundeke, Jean-Jacques Muyembe Tamfum
EPI_ISL_435159	hCoV-19/DRC/1952/2020	Africa / Democratic Republic of the Congo / Kinshasa	2020-04-11	Viral Respiratory Lab, National Institute for Biomedical Research (INRB)	Pathogen Sequencing Lab, National Institute for Biomedical Research (INRB)	Placide Mbala-Kingebeni, Edith Nkwembe, Eddy Kinganda-Lusamaki, Amuri Aziza, Francisca Muyembe Mawete, Catherine Pratt, Matthias Pauthner, Josh Quick, Allison Black, James Hadfield, Trevor Bedford, Ian Goodfellow, Andrew Rambaut, Nick Loman, Kristian Andersen, Michael Wiley, Steve Ahuka-Mundeke, Jean-Jacques Muyembe Tamfum
EPI_ISL_435160	hCoV-19/DRC/1982/2020	Africa / Democratic Republic of the Congo / Kinshasa	2020-04-12	Viral Respiratory Lab, National Institute for Biomedical Research (INRB)	Pathogen Sequencing Lab, National Institute for Biomedical Research (INRB)	Placide Mbala-Kingebeni, Edith Nkwembe, Eddy Kinganda-Lusamaki, Amuri Aziza, Francisca Muyembe Mawete, Catherine Pratt, Matthias Pauthner, Josh Quick, Allison Black, James Hadfield, Trevor Bedford, Ian Goodfellow, Andrew Rambaut, Nick Loman, Kristian Andersen, Michael Wiley, Steve Ahuka-Mundeke, Jean-Jacques Muyembe Tamfum
EPI_ISL_435161	hCoV-19/DRC/2047/2020	Africa / Democratic Republic of the Congo / Kinshasa	2020-04-12	Viral Respiratory Lab, National Institute for Biomedical Research (INRB)	Pathogen Sequencing Lab, National Institute for Biomedical Research (INRB)	Placide Mbala-Kingebeni, Edith Nkwembe, Eddy Kinganda-Lusamaki, Amuri Aziza, Francisca Muyembe Mawete, Catherine Pratt, Matthias Pauthner, Josh Quick, Allison Black, James Hadfield, Trevor Bedford, Ian Goodfellow, Andrew Rambaut, Nick Loman, Kristian Andersen, Michael Wiley, Steve Ahuka-Mundeke, Jean-Jacques Muyembe Tamfum
EPI_ISL_435162	hCoV-19/DRC/2063/2020	Africa / Democratic Republic of the Congo / Kinshasa	2020-04-12	Viral Respiratory Lab, National Institute for Biomedical Research (INRB)	Pathogen Sequencing Lab, National Institute for Biomedical Research (INRB)	Placide Mbala-Kingebeni, Edith Nkwembe, Eddy Kinganda-Lusamaki, Amuri Aziza, Francisca Muyembe Mawete, Catherine Pratt, Matthias Pauthner, Josh Quick, Allison Black, James Hadfield, Trevor Bedford, Ian Goodfellow, Andrew Rambaut, Nick Loman, Kristian Andersen, Michael Wiley, Steve Ahuka-Mundeke, Jean-Jacques Muyembe Tamfum
EPI_ISL_435163	hCoV-19/DRC/2120/2020	Africa / Democratic Republic of the Congo / Kinshasa	2020-04-12	Viral Respiratory Lab, National Institute for Biomedical Research (INRB)	Pathogen Sequencing Lab, National Institute for Biomedical Research (INRB)	Placide Mbala-Kingebeni, Edith Nkwembe, Eddy Kinganda-Lusamaki, Amuri Aziza, Francisca Muyembe Mawete, Catherine Pratt, Matthias Pauthner, Josh Quick, Allison Black, James Hadfield, Trevor Bedford, Ian Goodfellow, Andrew Rambaut, Nick Loman, Kristian Andersen, Michael Wiley, Steve Ahuka-Mundeke, Jean-Jacques Muyembe Tamfum
EPI_ISL_435164	hCoV-19/DRC/2121/2020	Africa / Democratic Republic of the Congo / Kinshasa	2020-04-12	Viral Respiratory Lab, National Institute for Biomedical Research (INRB)	Pathogen Sequencing Lab, National Institute for Biomedical Research (INRB)	Placide Mbala-Kingebeni, Edith Nkwembe, Eddy Kinganda-Lusamaki, Amuri Aziza, Francisca Muyembe Mawete, Catherine Pratt, Matthias Pauthner, Josh Quick, Allison Black, James Hadfield, Trevor Bedford, Ian Goodfellow, Andrew Rambaut, Nick Loman, Kristian Andersen, Michael Wiley, Steve Ahuka-Mundeke, Jean-Jacques Muyembe Tamfum
EPI_ISL_435165	hCoV-19/DRC/2122/2020	Africa / Democratic Republic of the Congo / Kinshasa	2020-04-13	Viral Respiratory Lab, National Institute for Biomedical Research (INRB)	Pathogen Sequencing Lab, National Institute for Biomedical Research (INRB)	Placide Mbala-Kingebeni, Edith Nkwembe, Eddy Kinganda-Lusamaki, Amuri Aziza, Francisca Muyembe Mawete, Catherine Pratt, Matthias Pauthner, Josh Quick, Allison Black, James Hadfield, Trevor Bedford, Ian Goodfellow, Andrew Rambaut, Nick Loman, Kristian Andersen, Michael Wiley, Steve Ahuka-Mundeke, Jean-Jacques Muyembe Tamfum
EPI_ISL_435166	hCoV-19/DRC/2125/2020	Africa / Democratic Republic of the Congo / Kinshasa	2020-04-13	Viral Respiratory Lab, National Institute for Biomedical Research (INRB)	Pathogen Sequencing Lab, National Institute for Biomedical Research (INRB)	Placide Mbala-Kingebeni, Edith Nkwembe, Eddy Kinganda-Lusamaki, Amuri Aziza, Francisca Muyembe Mawete, Catherine Pratt, Matthias Pauthner, Josh Quick, Allison Black, James Hadfield, Trevor Bedford, Ian Goodfellow, Andrew Rambaut, Nick Loman, Kristian Andersen, Michael Wiley, Steve Ahuka-Mundeke, Jean-Jacques Muyembe Tamfum
EPI_ISL_435167	hCoV-19/DRC/2128/2020	Africa / Democratic Republic of the Congo / Kinshasa	2020-04-13	Viral Respiratory Lab, National Institute for Biomedical Research (INRB)	Pathogen Sequencing Lab, National Institute for Biomedical Research (INRB)	Placide Mbala-Kingebeni, Edith Nkwembe, Eddy Kinganda-Lusamaki, Amuri Aziza, Francisca Muyembe Mawete, Catherine Pratt, Matthias Pauthner, Josh Quick, Allison Black, James Hadfield, Trevor Bedford, Ian Goodfellow, Andrew Rambaut, Nick Loman, Kristian Andersen, Michael Wiley, Steve Ahuka-Mundeke, Jean-Jacques Muyembe Tamfum
EPI_ISL_435168	hCoV-19/DRC/2133/2020	Africa / Democratic Republic of the Congo / Kinshasa	2020-04-13	Viral Respiratory Lab, National Institute for Biomedical Research (INRB)	Pathogen Sequencing Lab, National Institute for Biomedical Research (INRB)	Placide Mbala-Kingebeni, Edith Nkwembe, Eddy Kinganda-Lusamaki, Amuri Aziza, Francisca Muyembe Mawete, Catherine Pratt, Matthias Pauthner, Josh Quick, Allison Black, James Hadfield, Trevor Bedford, Ian Goodfellow, Andrew Rambaut, Nick Loman, Kristian Andersen, Michael Wiley, Steve Ahuka-Mundeke, Jean-Jacques Muyembe Tamfum
EPI_ISL_436194	nCoV-19/DRC/2169/2020	Africa / Democratic Republic of the Congo / Kinshasa	2020-04-13	Viral Respiratory Lab, National Institute for Biomedical Research (INRB)	Pathogen Sequencing Lab, National Institute for Biomedical Research (INRB)	Placide Mbala-Kingebeni, Edith Nkwembe, Eddy Kinganda-Lusamaki, Amuri Aziza, Francisca Muyembe Mawete, Catherine Pratt, Matthias Pauthner, Josh Quick, Allison Black, James Hadfield, Trevor Bedford, Ian Goodfellow, Andrew Rambaut, Nick Loman, Kristian Andersen, Michael Wiley, Steve Ahuka-Mundeke, Jean-Jacques Muyembe Tamfum
EPI_ISL_436412	nCoV-19/DRC/2299	Africa / Democratic Republic of the Congo / Kinshasa	2020-04-14	Viral Respiratory Lab, National Institute for Biomedical Research (INRB)	Pathogen Sequencing Lab, National Institute for Biomedical Research (INRB)	Placide Mbala-Kingebeni, Edith Nkwembe, Eddy Kinganda-Lusamaki, Amuri Aziza, Francisca Muyembe Mawete, Catherine Pratt, Matthias Pauthner, Josh Quick, Allison Black, James Hadfield, Trevor Bedford, Ian Goodfellow, Andrew Rambaut, Nick Loman, Kristian Andersen, Michael Wiley, Steve Ahuka-Mundeke, Jean-Jacques Muyembe Tamfum
EPI_ISL_435032	hCoV-19/DRC/1516/2020	Africa / Democratic Republic of the Congo / Kinshasa	2020-04-09	Viral Respiratory Lab, National Institute for Biomedical Research (INRB)	Pathogen Sequencing Lab, National Institute for Biomedical Research (INRB)	Placide Mbala-Kingebeni, Edith Nkwembe, Eddy Kinganda-Lusamaki, Adrienne Amuri Aziza, Francisca Muyembe Mawete, Catherine Pratt, Matthias Pauthner, Josh Quick, Allison Black, James Hadfield, Trevor Bedford, Ian Goodfellow, Andrew Rambaut, Nick Loman, Kristian Andersen, Michael Wiley, Steve Ahuka-Mundeke, Jean-Jacques Muyembe Tamfum
EPI_ISL_420840	hCoV-19/DRC/299/2020	Africa / Democratic Republic of the Congo / Sud Kivu	2020-03-20	Viral Respiratory Lab, National Institute for Biomedical Research (INRB)	Pathogen Sequencing Lab, National Institute for Biomedical Research (INRB)	Placide Mbala-Kingebeni, Edith Nkwembe, Eddy Kinganda-Lusamaki, Amuri Aziza, Catherine Pratt, Matthias Pauthner, Josh Quick, Allison Black, James Hadfield, Trevor Bedford, Ian Goodfellow, Nick Loman, Kristian Andersen, Michael Wiley, Steve Ahuka-Mundeke, Jean-Jacques Muyembe Tamfum
EPI_ISL_420841	hCoV-19/DRC/300/2020	Africa / Democratic Republic of the Congo / Sud Kivu	2020-03-22	Viral Respiratory Lab, National Institute for Biomedical Research (INRB)	Pathogen Sequencing Lab, National Institute for Biomedical Research (INRB)	Placide Mbala-Kingebeni, Edith Nkwembe, Eddy Kinganda-Lusamaki, Amuri Aziza, Catherine Pratt, Matthias Pauthner, Josh Quick, Allison Black, James Hadfield, Trevor Bedford, Ian Goodfellow, Nick Loman, Kristian Andersen, Michael Wiley, Steve Ahuka-Mundeke, Jean-Jacques Muyembe Tamfum
EPI_ISL_430819	hCoV-19/Egypt/NRC-03/2020	Africa / Egypt	2020-03-18	Center of Scientific Excellence for Influenza Viruses,National Research Centre (NRC), Egypt.	Center of Scientific Excellence for Influenza Viruses,National Research Centre (NRC), Egypt.	Mohamed Ahmed Ali, Ahmed Kandeil, Ahmed Mostafa, Rabeh El-Shesheny, Mahmoud Shehata, Wael Roshdy, Shymaa Showky Ahmed , Amal Naguib, Nancy M. El Guindy, Mokhtar Gomaa, Ahmed El-Taweel, Ahmed E Kayed, Yassmin Moatasim, Omnia Kutkat, Sara Mahmoud, Mina Kamel, Abo Shama, M Noura, Mohamed El Sayes
EPI_ISL_430820	hCoV-19/Egypt/NRC-01/2020	Africa / Egypt	2020-03-18	Center of Scientific Excellence for Influenza Viruses, National Research Centre (NRC), Egypt.	Center of Scientific Excellence for Influenza Viruses, National Research Centre (NRC), Egypt.	Mohamed Ahmed Ali, Ahmed Kandeil, Ahmed Mostafa, Rabeh El-Shesheny, Mahmoud Shehata, Wael Roshdy, Shymaa Showky Ahmed , Amal Naguib, Mokhtar Gomaa, Ahmed El-Taweel, Ahmed E Kayed, Yassmin Moatasim, Omnia Kutkat, Sara Mahmoud, Mina Kamel, Abo Shama, M Noura, Mohamed El Sayes, Nancy M. El Guindy
EPI_ISL_428855	hCoV-19/Gambia/GC19-015/2020	Africa / Gambia / West Coast Region	2020-03-17	MRCG at LSHTM Geomics lab	MRCG at LSHTM Genomics lab	Sesay et al
EPI_ISL_428856	hCoV-19/Gambia/GC19-026/2020	Africa / Gambia / West Coast Region	2020-03-21	MRCG at LSHTM Genomics Lab	MRCG at LSHTM Genomics lab	Sesay et al
EPI_ISL_428857	hCoV-19/Gambia/GC19-029/2020	Africa / Gambia / West Coast Region	2020-04-20	MRCG at LSHTM Genomics lab	MRCG at LSHTM Genomics lab	Sesay et al
EPI_ISL_422382	hCoV-19/Ghana/1513_S1/2020	Africa / Ghana / Greater Accra	2020-03-24	NMIMR, Department of Virology	WACCBIP, University of Ghana	Joyce M. Ngoi, Bright Adu, Collins M. Misita, Selassie Kumordjie, Miriam Eshun, Linda Boatemaa, Vanessa Magnussen, Erasmus Kotey, Fred Tei-Maya, Dominic S. Y. Amuzu, Peter Quashie, Augustina Arjaquah, Ivy Asante, Evelyn Bonney, George B. Kyei, Kofi Bonney, Gordon A. Awandare, William Ampofo
EPI_ISL_422384	hCoV-19/Ghana/1622_S2/2020	Africa / Ghana / Greater Accra	2020-03-24	NMIMR, Department of Virology	WACCBIP, University of Ghana	Joyce M. Ngoi, Bright Adu, Collins M. Morang’a, Selassie Kumordjie, Miriam Eshun, Linda Boatemaa, Vanessa Magnussen, Erasmus Kotey, Fred Tei-Maya, Dominic S. Y. Amuzu, Peter Quashie, Augustina Arjarquah, Ivy Asante, Evelyn Bonney, George B. Kyei, Kofi Bonney, Abraham Kwabena Anang, Gordon A. Awandare, William Ampofo
EPI_ISL_422387	hCoV-19/Ghana/1651_S3/2020	Africa / Ghana / Greater Accra	2020-03-25	NMIMR, Department of Virology	WACCBIP, University of Ghana	Joyce M. Ngoi, Bright Adu, Collins M. Morang’a, Selassie Kumordjie, Miriam Eshun, Linda Boatemaa, Vanessa Magnussen, Erasmus Kotey, Fred Tei-Maya, Dominic S. Y. Amuzu, Peter Quashie, Augustina Arjarquah, Ivy Asante, Evelyn Bonney, George B. Kyei, Kofi Bonney, Abraham Kwabena Anang, Gordon A. Awandare, William Ampofo
EPI_ISL_422390	hCoV-19/Ghana/2230_S4/2020	Africa / Ghana / Greater Accra	2020-03-25	NMIMR, Department of Virology	WACCBIP, University of Ghana	Joyce M. Ngoi, Bright Adu, Collins M. Morang’a, Selassie Kumordjie, Miriam Eshun, Linda Boatemaa, Vanessa Magnussen, Erasmus Kotey, Fred Tei-Maya, Dominic S. Y. Amuzu, Peter Quashie, Augustina Arjarquah, Ivy Asante, Evelyn Bonney, George B. Kyei, Kofi Bonney, Abraham Kwabena Anang, Gordon A. Awandare, William Ampofo
EPI_ISL_422394	hCoV-19/Ghana/2333_S5/2020	Africa / Ghana / Greater Accra	2020-03-27	NMIMR, Department of Virology	WACCBIP, University of Ghana	Joyce M. Ngoi, Bright Adu, Collins M. Morang’a, Selassie Kumordjie, Miriam Eshun, Linda Boatemaa, Vanessa Magnussen, Erasmus Kotey, Fred Tei-Maya, Dominic S. Y. Amuzu, Peter Quashie, Augustina Arjarquah, Ivy Asante, Evelyn Bonney, George B. Kyei, Kofi Bonney, Abraham Kwabena Anang, Gordon A. Awandare, William Ampofo
EPI_ISL_422397	hCoV-19/Ghana/2828_S6/2020	Africa / Ghana / Greater Accra	2020-03-29	NMIMR, Department of Virology	WACCBIP, University of Ghana	Joyce M. Ngoi, Bright Adu, Collins M. Morang’a, Selassie Kumordjie, Miriam Eshun, Linda Boatemaa, Vanessa Magnussen, Erasmus Kotey, Fred Tei-Maya, Dominic S. Y. Amuzu, Peter Quashie, Augustina Arjarquah, Ivy Asante, Evelyn Bonney, George B. Kyei, Kofi Bonney, Abraham Kwabena Anang, Gordon A. Awandare, William Ampofo
EPI_ISL_422398	hCoV-19/Ghana/2853_S7/2020	Africa / Ghana / Greater Accra	2020-03-29	NMIMR, Department of Virology	WACCBIP, University of Ghana	Joyce M. Ngoi, Bright Adu, Collins M. Morang’a, Selassie Kumordjie, Miriam Eshun, Linda Boatemaa, Vanessa Magnussen, Erasmus Kotey, Fred Tei-Maya, Dominic S. Y. Amuzu, Peter Quashie, Augustina Arjarquah, Ivy Asante, Evelyn Bonney, George B. Kyei, Kofi Bonney, Abraham Kwabena Anang, Gordon A. Awandare, William Ampofo
EPI_ISL_422399	hCoV-19/Ghana/2914_S8/2020	Africa / Ghana / Greater Accra	2020-03-30	NMIMR, Department of Virology	WACCBIP, University of Ghana	Joyce M. Ngoi, Bright Adu, Collins M. Morang’a, Selassie Kumordjie, Miriam Eshun, Linda Boatemaa, Vanessa Magnussen, Erasmus Kotey, Fred Tei-Maya, Dominic S. Y. Amuzu, Peter Quashie, Augustina Arjarquah, Ivy Asante, Evelyn Bonney, George B. Kyei, Kofi Bonney, Abraham Kwabena Anang, Gordon A. Awandare, William Ampofo
EPI_ISL_422400	hCoV-19/Ghana/2944_S9/2020	Africa / Ghana / Greater Accra	2020-03-30	NMIMR, Department of Virology	WACCBIP, University of Ghana	Joyce M. Ngoi, Bright Adu, Collins M. Morang’a, Selassie Kumordjie, Miriam Eshun, Linda Boatemaa, Vanessa Magnussen, Erasmus Kotey, Fred Tei-Maya, Dominic S. Y. Amuzu, Peter Quashie, Augustina Arjarquah, Ivy Asante, Evelyn Bonney, George B. Kyei, Kofi Bonney, Abraham Kwabena Anang, Gordon A. Awandare, William Ampofo
EPI_ISL_422401	hCoV-19/Ghana/2986_S10/2020	Africa / Ghana / Greater Accra	2020-03-31	NMIMR, Department of Virology	WACCBIP, University of Ghana	Joyce M. Ngoi, Bright Adu, Collins M. Morang’a, Selassie Kumordjie, Miriam Eshun, Linda Boatemaa, Vanessa Magnussen, Erasmus Kotey, Fred Tei-Maya, Dominic S. Y. Amuzu, Peter Quashie, Augustina Arjarquah, Ivy Asante, Evelyn Bonney, George B. Kyei, Kofi Bonney, Abraham Kwabena Anang, Gordon A. Awandare, William Ampofo
EPI_ISL_422402	hCoV-19/Ghana/3176_S11/2020	Africa / Ghana / Greater Accra	2020-03-30	NMIMR, Department of Virology	WACCBIP, University of Ghana	Joyce M. Ngoi, Bright Adu, Collins M. Morang’a, Selassie Kumordjie, Miriam Eshun, Linda Boatemaa, Vanessa Magnussen, Erasmus Kotey, Fred Tei-Maya, Dominic S. Y. Amuzu, Peter Quashie, Augustina Arjarquah, Ivy Asante, Evelyn Bonney, George B. Kyei, Kofi Bonney, Abraham Kwabena Anang, Gordon A. Awandare, William Ampofo
EPI_ISL_422403	hCoV-19/Ghana/3177_S12/2020	Africa / Ghana / Greater Accra	2020-03-30	NMIMR, Department of Virology	WACCBIP, University of Ghana	Joyce M. Ngoi, Bright Adu, Collins M. Morang’a, Selassie Kumordjie, Miriam Eshun, Linda Boatemaa, Vanessa Magnussen, Erasmus Kotey, Fred Tei-Maya, Dominic S. Y. Amuzu, Peter Quashie, Augustina Arjarquah, Ivy Asante, Evelyn Bonney, George B. Kyei, Kofi Bonney, Abraham Kwabena Anang, Gordon A. Awandare, William Ampofo
EPI_ISL_422404	hCoV-19/Ghana/1565_S13/2020	Africa / Ghana / Greater Accra	2020-03-24	NMIMR, Department of Virology	WACCBIP, University of Ghana	Joyce M. Ngoi, Bright Adu, Collins M. Morang’a, Selassie Kumordjie, Miriam Eshun, Linda Boatemaa, Vanessa Magnussen, Erasmus Kotey, Fred Tei-Maya, Dominic S. Y. Amuzu, Peter Quashie, Augustina Arjarquah, Ivy Asante, Evelyn Bonney, George B. Kyei, Kofi Bonney, Abraham Kwabena Anang, Gordon A. Awandare, William Ampofo
EPI_ISL_422405	hCoV-19/Ghana/1659_S14/2020	Africa / Ghana / Greater Accra	2020-03-25	NMIMR, Department of Virology	WACCBIP, University of Ghana	Joyce M. Ngoi, Bright Adu, Collins M. Morang’a, Selassie Kumordjie, Miriam Eshun, Linda Boatemaa, Vanessa Magnussen, Erasmus Kotey, Fred Tei-Maya, Dominic S. Y. Amuzu, Peter Quashie, Augustina Arjarquah, Ivy Asante, Evelyn Bonney, George B. Kyei, Kofi Bonney, Abraham Kwabena Anang, Gordon A. Awandare, William Ampofo
EPI_ISL_422406	hCoV-19/Ghana/2850_S15/2020	Africa / Ghana / Greater Accra	2020-03-29	NMIMR, Department of Virology	WACCBIP, University of Ghana	Joyce M. Ngoi, Bright Adu, Collins M. Morang’a, Selassie Kumordjie, Miriam Eshun, Linda Boatemaa, Vanessa Magnussen, Erasmus Kotey, Fred Tei-Maya, Dominic S. Y. Amuzu, Peter Quashie, Augustina Arjarquah, Ivy Asante, Evelyn Bonney, George B. Kyei, Kofi Bonney, Abraham Kwabena Anang, Gordon A. Awandare, William Ampofo
EPI_ISL_418206	hCoV-19/Senegal/003/2020	Africa / Senegal / Dakar	2020-02-28	Institut Pasteur Dakar	Institut Pasteur de Dakar	Ndongo Dia, Ousmane Faye, Amadou Alpha Sall
EPI_ISL_418207	hCoV-19/Senegal/016/2020	Africa / Senegal / Dakar	2020-03-02	Institut Pasteur Dakar	Institut Pasteur de Dakar	Ndongo Dia, Ousmane Faye, Amadou Alpha Sall
EPI_ISL_418208	hCoV-19/Senegal/020/2020	Africa / Senegal / Dakar	2020-03-04	Institut Pasteur Dakar	Institut Pasteur de Dakar	Ndongo Dia, Ousmane Faye, Amadou Alpha Sall
EPI_ISL_418209	hCoV-19/Senegal/026/2020	Africa / Senegal / Dakar	2020-03-03	Institut Pasteur Dakar	Institut Pasteur de Dakar	Ndongo Dia, Ousmane Faye, Amadou Alpha Sall
EPI_ISL_418216	hCoV-19/Senegal/136/2020	Africa / Senegal / Dakar	2020-03-13	Institut Pasteur Dakar	Institut Pasteur de Dakar	Ndongo Dia, Ousmane Faye, Amadou Alpha Sall
EPI_ISL_420069	hCoV-19/Senegal/306/2020	Africa / Senegal / Dakar	2020-03-17	Institut Pasteur Dakar	Institut Pasteur de Dakar	Ndongo Dia, Moussa Moise Diagne, Mamadou Diop, Ousmane Faye, Amadou Alpha Sall
EPI_ISL_420070	hCoV-19/Senegal/315/2020	Africa / Senegal / Dakar	2020-03-17	Institut Pasteur Dakar	Institut Pasteur de Dakar	Ndongo Dia, Moussa Moise Diagne, Mamadou Diop, Ousmane Faye, Amadou Alpha Sall
EPI_ISL_420073	hCoV-19/Senegal/382/2020	Africa / Senegal / Dakar	2020-03-19	Institut Pasteur Dakar	Institut Pasteur de Dakar	Ndongo Dia, Moussa Moise Diagne, Mamadou Diop, Ousmane Faye , Amadou Alpha Sall
EPI_ISL_420075	hCoV-19/Senegal/610/2020	Africa / Senegal / Dakar	2020-03-20	Institut pasteur Dakar	Institut Pasteur de Dakar	Ndongo Dia, Moussa Moise Diagne, Mamadou Diop, Ousmane Faye , Amadou Alpha Sall
EPI_ISL_420076	hCoV-19/Senegal/611/2020	Africa / Senegal / Dakar	2020-03-20	Institut Pasteur Dakar	Institut Pasteur de Dakar	Ndongo Dia, Moussa Moise Diagne, Mamadou Diop, Ousmane Faye , Ndongo Dia
EPI_ISL_420077	hCoV-19/Senegal/618/2020	Africa / Senegal / Dakar	2020-03-20	Institut Pasteur Dakar	Institut Pasteur de Dakar	Ndongo Dia, Moussa Moise Diagne, Mamadou Diop, Ousmane Faye , Amadou Alpha Sall
EPI_ISL_418217	hCoV-19/Senegal/139/2020	Africa / Senegal / Mbour	2020-03-13	Institut Pasteur Dakar	Institut Pasteur de Dakar	Ndongo Dia, Ousmane Faye, Amadou Alpha Sall
EPI_ISL_420071	hCoV-19/Senegal/328/2020	Africa / Senegal / Mbour	2020-03-17	Institut Pasteur Dakar	Institut Pasteur de Dakar	Ndongo Dia, Moussa Moise Diagne, Mamadou Diop, Ousmane Faye, Amadou Alpha Sall
EPI_ISL_420072	hCoV-19/Senegal/370/2020	Africa / Senegal / Mbour	2020-03-18	Institut Pasteur Dakar	Institut Pasteur de Dakar	Ndongo Dia, Moussa Moise Diagne, Mamadou Diop, Ousmane Faye , Amadou Alpha Sall
EPI_ISL_420079	hCoV-19/Senegal/640/2020	Africa / Senegal / Mbour	2020-03-20	Institut Pasteur Dakar	Institut Pasteur de Dakar	Ndongo Dia, Moussa Moise Diagne, Mamadou Diop, Ousmane Faye , Amadou Alpha Sall
EPI_ISL_420074	hCoV-19/Senegal/600/2020	Africa / Senegal / St-Louis	2020-03-20	Institut Pasteur Dakar	Institut Pasteur de Dakar	Ndongo Dia, Moussa Moise Diagne, Mamadou Diop, Ousmane Faye , Amadou Alpha Sall
EPI_ISL_420078	hCoV-19/Senegal/620/2020	Africa / Senegal / Thies	2020-03-20	Institut Pasteur Dakar	Institut Pasteur de Dakar	Ndongo Dia, Moussa Moise Diagne, Mamadou Diop, Ousmane Faye , Amadou Alpha Sall
EPI_ISL_418210	hCoV-19/Senegal/073/2020	Africa / Senegal / Touba	2020-03-10	Institut Pasteur Dakar	Institut Pasteur de Dakar	Ndongo Dia, Ousmane Faye, Amadou Alpha Sall
EPI_ISL_418211	hCoV-19/Senegal/082/2020	Africa / Senegal / Touba	2020-03-11	Institut Pasteur Dakar	Institut Pasteur de Dakar	Ndongo Dia, Ousmane Faye, Amadou Alpha Sall
EPI_ISL_418212	hCoV-19/Senegal/087/2020	Africa / Senegal / Touba	2020-03-11	Institut Pasteur Dakar	Institut Pasteur de Dakar	Ndongo Dia, Ousmane Faye, Amadou Alpha sall
EPI_ISL_418213	hCoV-19/Senegal/094/2020	Africa / Senegal / Touba	2020-03-12	Institut Pasteur Dakar	Institut Pasteur de Dakar	Ndongo Dia, Ousmane Faye, Amadou Alpha Sall
EPI_ISL_418214	hCoV-19/Senegal/102/2020	Africa / Senegal / Touba	2020-03-12	Institut Pasteur Dakar	Institut Pasteur de Dakar	Ndongo Dia, Ousmane Faye, Amadou Alpha Sall
EPI_ISL_418215	hCoV-19/Senegal/119/2020	Africa / Senegal / Touba	2020-03-12	Instirut Pasteur Dakar	Institut Pasteur de Dakar	Ndongo Dia, Ousmane Faye, Amadou Alpha Sall
EPI_ISL_435059	hCoV-19/South Africa/R05475/2020	Africa / South Africa / EC	2020-03-20	National Institute for Communicable Diseases of the National Health Laboratory Service	National Institute for Communicable Diseases of the National Health Laboratory Service	Allam M, Kwenda S, van Heusden P, Khumalo Z, Mohale T, Subramoney K, von Gottberg, A, Ismail A, Bhiman JN
EPI_ISL_430297	hCoV-19/South Africa/R02827/2020	Africa / South Africa / GP	2020-03-06	National Institute for Communicable Diseases of the National Health Laboratory Service	National Institute for Communicable Diseases of the National Health Laboratory Service	Allam M, Kwenda S, van Heusden P, Khumalo Z, Mohale T, Subramoney K, von Gottberg, A, Ismail A, Bhiman JN
EPI_ISL_417186	hCoV-19/South Africa/R03006/2020	Africa / South Africa / KZN	2020-03-07	National Institute for Communicable Diseases of the National Health Laboratory Service	National Institute for Communicable Diseases of the National Health Laboratory Service	Allam M, Kwenda S, van Heusden P, Khumalo Z, Mohale T, Subramoney K, von Gottberg, A, Ismail A, Bhiman JN
EPI_ISL_421572	hCoV-19/South Africa/KRISP-02/2020	Africa / South Africa / KZN	2020-03-23	Molecular Diagnostic Services and FLowpath	KRISP, KZN Research Innovation and Sequencing Platform	Giandhari J, Pillay S, Ngcapu S, Samsunder N, Lessells R, Chimukangara B, Deforche K, Tegally H, Wilkinson E, de Oliveira T
EPI_ISL_421573	hCoV-19/South Africa/KRISP-06/2020	Africa / South Africa / KZN	2020-03-31	Molecular Diagnostic Services	KRISP, KZN Research Innovation and Sequencing Platform	Giandhari J, Pillay S, Ngcapu S, Samsunder N, Lessells R, Chimukangara B, Deforche K, Tegally H, Wilkinson E, de Oliveira T
EPI_ISL_421574	hCoV-19/South Africa/KRISP-07/2020	Africa / South Africa / KZN	2020-04-01	Molecular Diagnostic Services	KRISP, KZN Research Innovation and Sequencing Platform	Giandhari J, Pillay S, Ngcapu S, Samsunder N, Lessells R, Chimukangara B, Deforche K, Tegally H, Wilkinson E, de Oliveira T
EPI_ISL_421575	hCoV-19/South Africa/KRISP-011/2020	Africa / South Africa / KZN	2020-04-01	Molecular Diagnostic Services	KRISP, KZN Research Innovation and Sequencing Platform	Giandhari J, Pillay S, Ngcapu S, Samsunder N, Lessells R, Chimukangara B, Deforche K, Tegally H, Wilkinson E, de Oliveira T
EPI_ISL_421576	hCoV-19/South Africa/KRISP-012/2020	Africa / South Africa / KZN	2020-04-01	Molecular Diagnostic Services	KRISP, KZN Research Innovation and Sequencing Platform	Giandhari J, Pillay S, Ngcapu S, Samsunder N, Lessells R, Chimukangara B, Deforche K, Tegally H, Wilkinson E, de Oliveira T
EPI_ISL_435058	hCoV-19/South Africa/R02606/2020	Africa / South Africa / KZN	2020-03-11	National Institute for Communicable Diseases of the National Health Laboratory Service	National Institute for Communicable Diseases of the National Health Laboratory Service	Allam M, Kwenda S, van Heusden P, Khumalo Z, Mohale T, Subramoney K, von Gottberg, A, Ismail A, Bhiman JN
EPI_ISL_436684	hCoV-19/South Africa/KRISP-04/2020	Africa / South Africa / KZN	2020-03-31	KRISP, KZN Research Innovation and Sequencing Platform	KRISP, KZN Research Innovation and Sequencing Platform	Giandhari J, Pillay S, Lessells R, Chimukangara B, Deforche K, Tegally H, Wilkinson E, de Oliveira T
EPI_ISL_436685	hCoV-19/South Africa/KRISP-010/2020	Africa / South Africa / KZN	2020-04-01	KRISP, KZN Research Innovation and Sequencing Platform	KRISP, KZN Research Innovation and Sequencing Platform	Giandhari J, Pillay S, Lessells R, Chimukangara B, Deforche K, Tegally H, Wilkinson E, de Oliveira T
EPI_ISL_436686	hCoV-19/South Africa/KRISP-045/2020	Africa / South Africa / KZN	2020-03-27	KRISP, KZN Research Innovation and Sequencing Platform	KRISP, KZN Research Innovation and Sequencing Platform	Giandhari J, Pillay S, Lessells R, Chimukangara B, Deforche K, Tegally H, Wilkinson E, de Oliveira T
EPI_ISL_436687	hCoV-19/South Africa/KRISP-051/2020	Africa / South Africa / KZN	2020-03-28	KRISP, KZN Research Innovation and Sequencing Platform	KRISP, KZN Research Innovation and Sequencing Platform	Giandhari J, Pillay S, Lessells R, Chimukangara B, Deforche K, Tegally H, Wilkinson E, de Oliveira T
EPI_ISL_435674	hCoV-19/Brunei/2/2020	Asia / Brunei	2020-03-11	National Virology Reference Laboratory	National Public Health Laboratory, National Centre for Infectious Diseases	Mak Tze Minn, Octavia Sophie, Chavatte Jean-Marc, Zaini Zainun, Taib Surita, Cui Lin, Lin Raymond Tzer Pin
EPI_ISL_435675	hCoV-19/Brunei/3/2020	Asia / Brunei	2020-03-11	National Virology Reference Laboratory	National Public Health Laboratory, National Centre for Infectious Diseases	Mak Tze Minn, Octavia Sophie, Chavatte Jean-Marc, Zaini Zainun, Taib Surita, Cui Lin, Lin Raymond Tzer Pin
EPI_ISL_435676	hCoV-19/Brunei/4/2020	Asia / Brunei	2020-03-21	National Virology Reference Laboratory	National Public Health Laboratory, National Centre for Infectious Diseases	Mak Tze Minn, Octavia Sophie, Chavatte Jean-Marc, Zaini Zainun, Taib Surita, Cui Lin, Lin Raymond Tzer Pin
EPI_ISL_435677	hCoV-19/Brunei/5/2020	Asia / Brunei	2020-03-21	National Virology Reference Laboratory	National Public Health Laboratory, National Centre for Infectious Diseases	Mak Tze Minn, Octavia Sophie, Chavatte Jean-Marc, Zaini Zainun, Taib Surita, Cui Lin, Lin Raymond Tzer Pin
EPI_ISL_411902	hCoV-19/Cambodia/0012/2020	Asia / Cambodia / Sihanoukville	2020-01-27	Virology Unit, Institut Pasteur du Cambodge.	Virology Unit, Institut Pasteur du Cambodge (Sequencing done by: Jessica E Manning/Jennifer A Bohl at Malaria and Vector Research Research Laboratory, National Institute of Allergy and Infectious Diseases and Vida Ahyong from Chan-Zuckerberg Biohub)	Erik A Karlsson, Jennifer A Bohl, Vida Ahyong, Veasna Duong, Philippe Dussart, Jessica E Manning.
EPI_ISL_411957	hCoV-19/China/WH-09/2020	Asia / China	2020-01-08	unknown	Key Laboratory of Human Diseases, Comparative Medicine, Institute of Laboratory Animal Science	Linlin,B., Lili,R., Shuran,G., Jiangning,L., Feifei,Q., Qi,L., Fengdi,L., Jing,X., Wei,D., Pin,Y., Yanfeng,X., Yajin,Q., Hong,G., Qiang,W., Mingya,L., Guanpeng,W., Shunyi,W., Zhiqi,S., Li,G., Lan,C., Conghui,W., Ying,W., Xinming,W., Yan,X., Qi,J. and Chuan,Q.
EPI_ISL_413691	hCoV-19/China/WF0001/2020	Asia / China	2020-01	Weifang Center for Disease Control and Prevention	Weifang Center for Disease Control and Prevention & BGI-Shenzhen	Qing Nie, Xingguang Li, Erik M Volz, Han Fu, Haowei Wang, Xiaoyue Xi, Wei Chen, Dehui Liu, Yingying Chen, Mengmeng Tian, Wei Tan, Junjie Zai, Wanying Sun, Jiandong Li, Junhua Li
EPI_ISL_413692	hCoV-19/China/WF0002/2020	Asia / China	2020-01	Weifang Center for Disease Control and Prevention	Weifang Center for Disease Control and Prevention & BGI-Shenzhen	Qing Nie, Xingguang Li, Erik M Volz, Han Fu, Haowei Wang, Xiaoyue Xi, Wei Chen, Dehui Liu, Yingying Chen, Mengmeng Tian, Wei Tan, Junjie Zai, Wanying Sun, Jiandong Li, Junhua Li
EPI_ISL_413693	hCoV-19/China/WF0003/2020	Asia / China	2020-01	Weifang Center for Disease Control and Prevention	Weifang Center for Disease Control and Prevention & BGI-Shenzhen	Qing Nie, Xingguang Li, Erik M Volz, Han Fu, Haowei Wang, Xiaoyue Xi, Wei Chen, Dehui Liu, Yingying Chen, Mengmeng Tian, Wei Tan, Junjie Zai, Wanying Sun, Jiandong Li, Junhua Li
EPI_ISL_413694	hCoV-19/China/WF0004/2020	Asia / China	2020-01	Weifang Center for Disease Control and Prevention	Weifang Center for Disease Control and Prevention & BGI-Shenzhen	Qing Nie, Xingguang Li, Erik M Volz, Han Fu, Haowei Wang, Xiaoyue Xi, Wei Chen, Dehui Liu, Yingying Chen, Mengmeng Tian, Wei Tan, Junjie Zai, Wanying Sun, Jiandong Li, Junhua Li
EPI_ISL_413697	hCoV-19/China/WF0012/2020	Asia / China	2020-02	Weifang Center for Disease Control and Prevention	Weifang Center for Disease Control and Prevention & BGI-Shenzhen	Qing Nie, Xingguang Li, Erik M Volz, Han Fu, Haowei Wang, Xiaoyue Xi, Wei Chen, Dehui Liu, Yingying Chen, Mengmeng Tian, Wei Tan, Junjie Zai, Wanying Sun, Jiandong Li, Junhua Li
EPI_ISL_413711	hCoV-19/China/WF0014/2020	Asia / China	2020-02	Weifang Center for Disease Control and Prevention	Weifang Center for Disease Control and Prevention & BGI-Shenzhen	Qing Nie, Xingguang Li, Erik M Volz, Han Fu, Haowei Wang, Xiaoyue Xi, Wei Chen, Dehui Liu, Yingying Chen, Mengmeng Tian, Wei Tan, Junjie Zai, Wanying Sun, Jiandong Li, Junhua Li
EPI_ISL_413729	hCoV-19/China/WF0015/2020	Asia / China	2020-02	Weifang Center for Disease Control and Prevention	Weifang Center for Disease Control and Prevention & BGI-Shenzhen	Qing Nie, Xingguang Li, Erik M Volz, Han Fu, Haowei Wang, Xiaoyue Xi, Wei Chen, Dehui Liu, Yingying Chen, Mengmeng Tian, Wei Tan, Junjie Zai, Wanying Sun, Jiandong Li, Junhua Li
EPI_ISL_413746	hCoV-19/China/WF0016/2020	Asia / China	2020-02	Weifang Center for Disease Control and Prevention	Weifang Center for Disease Control and Prevention & BGI-Shenzhen	Qing Nie, Xingguang Li, Erik M Volz, Han Fu, Haowei Wang, Xiaoyue Xi, Wei Chen, Dehui Liu, Yingying Chen, Mengmeng Tian, Wei Tan, Junjie Zai, Wanying Sun, Jiandong Li, Junhua Li
EPI_ISL_413748	hCoV-19/China/WF0018/2020	Asia / China	2020-02	Weifang Center for Disease Control and Prevention	Weifang Center for Disease Control and Prevention & BGI-Shenzhen	Qing Nie, Xingguang Li, Erik M Volz, Han Fu, Haowei Wang, Xiaoyue Xi, Wei Chen, Dehui Liu, Yingying Chen, Mengmeng Tian, Wei Tan, Junjie Zai, Wanying Sun, Jiandong Li, Junhua Li
EPI_ISL_413749	hCoV-19/China/WF0019/2020	Asia / China	2020-02	Weifang Center for Disease Control and Prevention	Weifang Center for Disease Control and Prevention & BGI-Shenzhen	Qing Nie, Xingguang Li, Erik M Volz, Han Fu, Haowei Wang, Xiaoyue Xi, Wei Chen, Dehui Liu, Yingying Chen, Mengmeng Tian, Wei Tan, Junjie Zai, Wanying Sun, Jiandong Li, Junhua Li
EPI_ISL_413750	hCoV-19/China/WF0020/2020	Asia / China	2020-02	Weifang Center for Disease Control and Prevention	Weifang Center for Disease Control and Prevention & BGI-Shenzhen	Qing Nie, Xingguang Li, Erik M Volz, Han Fu, Haowei Wang, Xiaoyue Xi, Wei Chen, Dehui Liu, Yingying Chen, Mengmeng Tian, Wei Tan, Junjie Zai, Wanying Sun, Jiandong Li, Junhua Li
EPI_ISL_413751	hCoV-19/China/WF0021/2020	Asia / China	2020-02	Weifang Center for Disease Control and Prevention	Weifang Center for Disease Control and Prevention & BGI-Shenzhen	Qing Nie, Xingguang Li, Erik M Volz, Han Fu, Haowei Wang, Xiaoyue Xi, Wei Chen, Dehui Liu, Yingying Chen, Mengmeng Tian, Wei Tan, Junjie Zai, Wanying Sun, Jiandong Li, Junhua Li
EPI_ISL_413752	hCoV-19/China/WF0023/2020	Asia / China	2020-02	Weifang Center for Disease Control and Prevention	Weifang Center for Disease Control and Prevention & BGI-Shenzhen	Qing Nie, Xingguang Li, Erik M Volz, Han Fu, Haowei Wang, Xiaoyue Xi, Wei Chen, Dehui Liu, Yingying Chen, Mengmeng Tian, Wei Tan, Junjie Zai, Wanying Sun, Jiandong Li, Junhua Li
EPI_ISL_413753	hCoV-19/China/WF0024/2020	Asia / China	2020-02	Weifang Center for Disease Control and Prevention	Weifang Center for Disease Control and Prevention & BGI-Shenzhen	Qing Nie, Xingguang Li, Erik M Volz, Han Fu, Haowei Wang, Xiaoyue Xi, Wei Chen, Dehui Liu, Yingying Chen, Mengmeng Tian, Wei Tan, Junjie Zai, Wanying Sun, Jiandong Li, Junhua Li
EPI_ISL_413761	hCoV-19/China/WF0026/2020	Asia / China	2020-02	Weifang Center for Disease Control and Prevention	Weifang Center for Disease Control and Prevention & BGI-Shenzhen	Qing Nie, Xingguang Li, Erik M Volz, Han Fu, Haowei Wang, Xiaoyue Xi, Wei Chen, Dehui Liu, Yingying Chen, Mengmeng Tian, Wei Tan, Junjie Zai, Wanying Sun, Jiandong Li, Junhua Li
EPI_ISL_413791	hCoV-19/China/WF0028/2020	Asia / China	2020-02	Weifang Center for Disease Control and Prevention	Weifang Center for Disease Control and Prevention & BGI-Shenzhen	Qing Nie, Xingguang Li, Erik M Volz, Han Fu, Haowei Wang, Xiaoyue Xi, Wei Chen, Dehui Liu, Yingying Chen, Mengmeng Tian, Wei Tan, Junjie Zai, Wanying Sun, Jiandong Li, Junhua Li
EPI_ISL_413809	hCoV-19/China/WF0029/2020	Asia / China	2020-02	Weifang Center for Disease Control and Prevention	Weifang Center for Disease Control and Prevention & BGI-Shenzhen	Qing Nie, Xingguang Li, Erik M Volz, Han Fu, Haowei Wang, Xiaoyue Xi, Wei Chen, Dehui Liu, Yingying Chen, Mengmeng Tian, Wei Tan, Junjie Zai, Wanying Sun, Jiandong Li, Junhua Li
EPI_ISL_402125	hCoV-19/Wuhan-Hu-1/2019	Asia / China	2019-12-31	unknown	National Institute for Communicable Disease Control and Prevention (ICDC) Chinese Center for Disease Control and Prevention (China CDC)	Zhang,Y.-Z., Wu,F., Chen,Y.-M., Pei,Y.-Y., Xu,L., Wang,W., Zhao,S., Yu,B., Hu,Y., Tao,Z.-W., Song,Z.-G., Tian,J.-H., Zhang,Y.-L., Liu,Y., Zheng,J.-J., Dai,F.-H., Wang,Q.-M., She,J.-L. and Zhu,T.-Y.
EPI_ISL_424352	hCoV-19/Fuyang/FY002/2020	Asia / China / Anhui / Fuyang	2020-03-10	unknown	Clinical Laboratory	Ge,B.
EPI_ISL_412026	hCoV-19/Hefei/2/2020	Asia / China / Anhui / Hefei	2020-02-23	Second Hospital of Anhui Medical University	Second Hospital of Anhui Medical University	Changtai Wang, Zhongping Liua, Zixiang Chen, Xin Huang, Mengyuan Xua, Tengfei He, Mengji Lu, Zhenhua Zhang
EPI_ISL_413485	hCoV-19/Anhui/SZ005/2020	Asia / China / Anhui / Suzhou	2020-01-24	Department of microbiology laboratory,Anhui Provincial Center for Disease Control and Prevention	Department of microbiology laboratory,Anhui Provincial Center for Disease Control and Prevention	Weiwei Li,Jun He,Yong Sun,Junling Yu,Qingqing Chen,Yuan Yuan,Yonglin Shi,Zhuhui Zhang,Yinglu Ge,Weidong Li,Bin Su,Zhirong Liu
EPI_ISL_408485	hCoV-19/Beijing/IVDC-BJ-005/2020	Asia / China / Beijing	2020-01-18	National Institute for Viral Disease Control and Prevention, China CDC	National Institute for Viral Disease Control & Prevention, CCDC	Wenjie Tan,Quanyi Wang,Wenling Wang, Peihua Niu,Roujian Lu,Yang Pan,Xiang Zhao,Baoying Huang,Li Zhao,Fei Ye,Wenbo Xu,George F. Gao,Guizhen Wu
EPI_ISL_413518	hCoV-19/Beijing/105/2020	Asia / China / Beijing	2020-01-26	unknown	Infectious Disease Control Center	Li,J., Li,L., Li,Z., Qiu,S., Song,H., Li,P. and Li,P.
EPI_ISL_413519	hCoV-19/Beijing/231/2020	Asia / China / Beijing	2020-01-28	unknown	Infectious Disease Control Center	Li,J., Li,L., Li,Z., Qiu,S., Song,H., Li,P. and Li,P.
EPI_ISL_413520	hCoV-19/Beijing/233/2020	Asia / China / Beijing	2020-01-28	unknown	Infectious Disease Control Center	Li,J., Li,L., Li,Z., Qiu,S., Song,H., Li,P. and Li,P.
EPI_ISL_413521	hCoV-19/Beijing/235/2020	Asia / China / Beijing	2020-01-28	unknown	Infectious Disease Control Center	Li,J., Li,L., Li,Z., Qiu,S., Song,H., Li,P. and Li,P.
EPI_ISL_424355	hCoV-19/Beijing/Wuhan_IME-BJ01/2020	Asia / China / Beijing	2020-01-24	unknown	Beijing Institute of Microbiology and Epidemiology	Fan,H., Qin,E., Wu,Y., Guo,Y., Zhang,X., Yong,Y., Hou,J., Xu,Z., Mu,J., Teng,Y., Mi,Z., Yang,R., Song,Y., Li,B. and Cui,Y.
EPI_ISL_424356	hCoV-19/Beijing/Wuhan_IME-BJ02/2020	Asia / China / Beijing	2020-01-25	unknown	Beijing Institute of Microbiology and Epidemiology	Fan,H., Qin,E., Wu,Y., Guo,Y., Zhang,X., Yong,Y., Hou,J., Xu,Z., Mu,J., Teng,Y., Mi,Z., Yang,R., Song,Y., Li,B. and Cui,Y.
EPI_ISL_424357	hCoV-19/Beijing/Wuhan_IME-BJ03/2020	Asia / China / Beijing	2020-01-28	unknown	Beijing Institute of Microbiology and Epidemiology	Fan,H., Qin,E., Wu,Y., Guo,Y., Zhang,X., Yong,Y., Hou,J., Xu,Z., Mu,J., Teng,Y., Mi,Z., Yang,R., Song,Y., Li,B. and Cui,Y.
EPI_ISL_424358	hCoV-19/Beijing/Wuhan_IME-BJ04/2020	Asia / China / Beijing	2020-01-28	unknown	Beijing Institute of Microbiology and Epidemiology	Fan,H., Qin,E., Wu,Y., Guo,Y., Zhang,X., Yong,Y., Hou,J., Xu,Z., Mu,J., Teng,Y., Mi,Z., Yang,R., Song,Y., Li,B. and Cui,Y.
EPI_ISL_424359	hCoV-19/Beijing/Wuhan_IME-BJ05/2020	Asia / China / Beijing	2020-01-27	unknown	Beijing Institute of Microbiology and Epidemiology	Fan,H., Qin,E., Wu,Y., Guo,Y., Zhang,X., Yong,Y., Hou,J., Xu,Z., Mu,J., Teng,Y., Mi,Z., Yang,R., Song,Y., Li,B. and Cui,Y.
EPI_ISL_424360	hCoV-19/Beijing/Wuhan_IME-BJ07/2020	Asia / China / Beijing	2020-01-29	unknown	Beijing Institute of Microbiology and Epidemiology	Fan,H., Qin,E., Wu,Y., Guo,Y., Zhang,X., Yong,Y., Hou,J., Xu,Z., Mu,J., Teng,Y., Mi,Z., Yang,R., Song,Y., Li,B. and Cui,Y.
EPI_ISL_430722	hCoV-19/Beijing/BJ287/2020	Asia / China / Beijing	2020-01-29	Chinese PLA Institute for Disease Control and Prevention	Chinese PLA Institute for Disease Control and Prevention	Peng Li，Jinhui Li, Lizhong Li
EPI_ISL_430723	hCoV-19/Beijing/BJ416/2020	Asia / China / Beijing	2020-02-01	Chinese PLA Institute for Disease Control and Prevention	Chinese PLA Institute for Disease Control and Prevention	Peng Li，Jinhui Li, Lizhong Li
EPI_ISL_430724	hCoV-19/Beijing/BJ752/2020	Asia / China / Beijing	2020-02-08	Chinese PLA Institute for Disease Control and Prevention	Chinese PLA Institute for Disease Control and Prevention	Peng Li，Jinhui Li, Lizhong Li
EPI_ISL_430725	hCoV-19/Beijing/BJ288/2020	Asia / China / Beijing	2020-01-29	Chinese PLA Institute for Disease Control and Prevention	Chinese PLA Institute for Disease Control and Prevention	Peng Li，Jinhui Li, Lizhong Li
EPI_ISL_430726	hCoV-19/Beijing/BJ705/2020	Asia / China / Beijing	2020-02-07	Chinese PLA Institute for Disease Control and Prevention	Chinese PLA Institute for Disease Control and Prevention	Peng Li，Jinhui Li, Lizhong Li
EPI_ISL_430727	hCoV-19/Beijing/BJ414/2020	Asia / China / Beijing	2020-02-01	Chinese PLA Institute for Disease Control and Prevention	Chinese PLA Institute for Disease Control and Prevention	Peng Li，Jinhui Li, Lizhong Li
EPI_ISL_430728	hCoV-19/Beijing/BJ492/2020	Asia / China / Beijing	2020-02-02	Chinese PLA Institute for Disease Control and Prevention	Chinese PLA Institute for Disease Control and Prevention	Peng Li，Jinhui Li, Lizhong Li
EPI_ISL_430729	hCoV-19/Beijing/BJ709/2020	Asia / China / Beijing	2020-02-07	Chinese PLA Institute for Disease Control and Prevention	Chinese PLA Institute for Disease Control and Prevention	Peng Li，Jinhui Li, Lizhong Li
EPI_ISL_430730	hCoV-19/Beijing/BJ390/2020	Asia / China / Beijing	2020-01-31	Chinese PLA Institute for Disease Control and Prevention	Chinese PLA Institute for Disease Control and Prevention	Peng Li，Jinhui Li, Lizhong Li
EPI_ISL_430731	hCoV-19/Beijing/BJ561/2020	Asia / China / Beijing	2020-02-04	Chinese PLA Institute for Disease Control and Prevention	Chinese PLA Institute for Disease Control and Prevention	Peng Li，Jinhui Li, Lizhong Li
EPI_ISL_430732	hCoV-19/Beijing/BJ243/2020	Asia / China / Beijing	2020-01-29	Chinese PLA Institute for Disease Control and Prevention	Chinese PLA Institute for Disease Control and Prevention	Peng Li，Jinhui Li, Lizhong Li
EPI_ISL_430733	hCoV-19/Beijing/BJ556/2020	Asia / China / Beijing	2020-02-04	Chinese PLA Institute for Disease Control and Prevention	Chinese PLA Institute for Disease Control and Prevention	Peng Li，Jinhui Li, Lizhong Li
EPI_ISL_430734	hCoV-19/Beijing/BJ53/2020	Asia / China / Beijing	2020-01-24	Chinese PLA Institute for Disease Control and Prevention	Chinese PLA Institute for Disease Control and Prevention	Peng Li，Jinhui Li, Lizhong Li
EPI_ISL_430735	hCoV-19/Beijing/BJ54/2020	Asia / China / Beijing	2020-01-24	Chinese PLA Institute for Disease Control and Prevention	Chinese PLA Institute for Disease Control and Prevention	Peng Li，Jinhui Li, Lizhong Li
EPI_ISL_430736	hCoV-19/Beijing/BJ252/2020	Asia / China / Beijing	2020-01-29	Chinese PLA Institute for Disease Control and Prevention	Chinese PLA Institute for Disease Control and Prevention	Peng Li，Jinhui Li, Lizhong Li
EPI_ISL_430737	hCoV-19/Beijing/BJ1112/2020	Asia / China / Beijing	2020-02-25	Chinese PLA Institute for Disease Control and Prevention	Chinese PLA Institute for Disease Control and Prevention	Peng Li，Jinhui Li, Lizhong Li
EPI_ISL_430738	hCoV-19/Beijing/BJ589/2020	Asia / China / Beijing	2020-02-05	Chinese PLA Institute for Disease Control and Prevention	Chinese PLA Institute for Disease Control and Prevention	Peng Li，Jinhui Li, Lizhong Li
EPI_ISL_430739	hCoV-19/Beijing/BJ625/2020	Asia / China / Beijing	2020-02-06	Chinese PLA Institute for Disease Control and Prevention	Chinese PLA Institute for Disease Control and Prevention	Peng Li，Jinhui Li, Lizhong Li
EPI_ISL_430740	hCoV-19/Beijing/BJ710/2020	Asia / China / Beijing	2020-02-07	Chinese PLA Institute for Disease Control and Prevention	Chinese PLA Institute for Disease Control and Prevention	Peng Li，Jinhui Li, Lizhong Li
EPI_ISL_430741	hCoV-19/Beijing/BJ782/2020	Asia / China / Beijing	2020-02-10	Chinese PLA Institute for Disease Control and Prevention	Chinese PLA Institute for Disease Control and Prevention	Peng Li，Jinhui Li, Lizhong Li
EPI_ISL_430742	hCoV-19/Beijing/BJ251/2020	Asia / China / Beijing	2020-01-29	Chinese PLA Institute for Disease Control and Prevention	Chinese PLA Institute for Disease Control and Prevention	Peng Li，Jinhui Li, Lizhong Li
EPI_ISL_408481	hCoV-19/Chongqing/IVDC-CQ-001/2020	Asia / China / Chongqing	2020-01-18	National Institute for Viral Disease Control and Prevention, China CDC	National Institute for Viral Disease Control & Prevention, CCDC	Wenjie Tan, Hengqin Wang, Xiang Zhao, Wenling Wang, Peihua Niu, Roujian Lu, Sheng Ye, Baoying Huang, Li Zhao, Fei Ye, Wenbo Xu, George F. Gao, Guizhen Wu
EPI_ISL_408479	hCoV-19/Chongqing/ZX01/2020	Asia / China / Chongqing / Zhongxian	2020-01-23	Zhongxian Center for Disease Control and Prevention	Chongqing Municipal Center for Disease Control and Prevention	Ye Sheng, Tang Yun, Ling Hua, Zhang Hong, Yu zhen,Chen Shuang,Tan ZhangPing, Su Kun, Li Qin, Tang Wenge, Rong Rong
EPI_ISL_408478	hCoV-19/Chongqing/YC01/2020	Asia / China / Chongqinq / Yongchuan	2020-01-21	Yongchuan District Center for Disease Control and Prevention	Chongqing Municipal Center for Disease Control and Prevention	Ye Sheng, Tang Yun, Ling Hua,Yu zhen,Chen Shuang,Tan ZhangPing, Su Kun, Li Qing, Tang Wenge, Rong Rong
EPI_ISL_411060	hCoV-19/Fujian/8/2020	Asia / China / Fujian	2020-01-21	Fujian Center for Disease Control and Prevention	Fujian Center for Disease Control and Prevention	Chen Wei, Zhang Yanhua, He Wenxiang, Weng Yuwei
EPI_ISL_411066	hCoV-19/Fujian/13/2020	Asia / China / Fujian	2020-01-22	Fujian Center for Disease Control and Prevention	Fujian Center for Disease Control and Prevention	Chen Wei, Zhang Yanhua, He Wenxiang, Weng Yuwei
EPI_ISL_431118	hCoV-19/Fujian/IM3520001T/2020	Asia / China / Fujian	2020-03-13	Fujian Center for Disease Control and Prevention	Fujian Center for Disease Control and Prevention	Lin Qi, Huang Zhimiao, Zhang Yanhua, Weng Yuwei
EPI_ISL_431180	hCoV-19/Fujian/IM3520002T/2020	Asia / China / Fujian	2020-03-15	Fujian Center for Disease Control and Prevention	Fujian Center for Disease Control and Prevention	Lin Qi, Huang Zhimiao, Zhang Yanhua, Weng Yuwei
EPI_ISL_431240	hCoV-19/Fujian/IM3520003T/2020	Asia / China / Fujian	2020-03-16	Fujian Center for Disease Control and Prevention	Fujian Center for Disease Control and Prevention	Lin Qi, Huang Zhimiao, Zhang Yanhua, Weng Yuwei
EPI_ISL_431779	hCoV-19/Fujian/IM3520008T/2020	Asia / China / Fujian	2020-03-21	Fujian Center for Disease Control and Prevention	Fujian Center for Disease Control and Prevention	Lin Qi, Huang Zhimiao, Zhang Yanhua, Weng Yuwei
EPI_ISL_431780	hCoV-19/Fujian/IM3520010T/2020	Asia / China / Fujian	2020-03-17	Fujian Center for Disease Control and Prevention	Fujian Center for Disease Control and Prevention	Lin Qi, Huang Zhimiao, Zhang Yanhua, Weng Yuwei
EPI_ISL_431781	hCoV-19/Fujian/IM3520013T/2020	Asia / China / Fujian	2020-03-19	Fujian Center for Disease Control and Prevention	Fujian Center for Disease Control and Prevention	Lin Qi, Huang Zhimiao, Zhang Yanhua, Weng Yuwei
EPI_ISL_431782	hCoV-19/Fujian/IM3520014T/2020	Asia / China / Fujian	2020-03-22	Fujian Center for Disease Control and Prevention	Fujian Center for Disease Control and Prevention	Lin Qi, Huang Zhimiao, Zhang Yanhua, Weng Yuwei
EPI_ISL_431783	hCoV-19/Fujian/IM3520016T/2020	Asia / China / Fujian	2020-03-19	Fujian Center for Disease Control and Prevention	Fujian Center for Disease Control and Prevention	Lin Qi, Huang Zhimiao, Zhang Yanhua, Weng Yuwei
EPI_ISL_431784	hCoV-19/Fujian/IM3520017T/2020	Asia / China / Fujian	2020-03-18	Fujian Center for Disease Control and Prevention	Fujian Center for Disease Control and Prevention	Lin Qi, Huang Zhimiao, Zhang Yanhua, Weng Yuwei
EPI_ISL_431785	hCoV-19/Fujian/3520022Y/2020	Asia / China / Fujian	2020-01-23	Fujian Center for Disease Control and Prevention	Fujian Center for Disease Control and Prevention	Lin Qi, Huang Zhimiao, Zhang Yanhua, Weng Yuwei
EPI_ISL_431292	hCoV-19/Fujian/IM3520004T/2020	Asia / China / Fujian	2020-03-18	Fujian Center for Disease Control and Prevention	Fujian Center for Disease Control and Prevention	Lin Qi, Huang Zhimiao, Zhang Yanhua, Weng Yuwei
EPI_ISL_403932	hCoV-19/Guangdong/20SF012/2020	Asia / China / Guandong / Shenzhen	2020-01-14	Guangdong Provincial Center for Diseases Control and Prevention; Guangdong Provincial Public Health	Department of Microbiology, Guangdong Provincial Center for Diseases Control and Prevention	Min Kang, Jie Wu, Jing Lu, Tao Liu, Baisheng Li, Shujiang Mei, Feng Ruan, Lifeng Lin, Changwen Ke, Haojie Zhong, Yingtao Zhang, Lirong Zou, Xuguang Chen, Qi Zhu, Jianpeng Xiao, Jianxiang Geng, Zhe Liu, Jianxiong Hu, Weilin Zeng, Xing Li, Yuhuang Liao, Xiujuan Tang, Songjian Xiao, Ying Wang, Yingchao Song, Xue Zhuang, Lijun Liang, Guanhao He, Huihong Deng, Tie Song, Jianfeng He, Wenjun Ma
EPI_ISL_403933	hCoV-19/Guangdong/20SF013/2020	Asia / China / Guandong / Shenzhen	2020-01-15	Guangdong Provincial Center for Diseases Control and Prevention; Guangdong Provincial Public Health	Department of Microbiology, Guangdong Provincial Center for Diseases Control and Prevention	Min Kang, Jie Wu, Jing Lu, Tao Liu, Baisheng Li, Shujiang Mei, Feng Ruan, Lifeng Lin, Changwen Ke, Haojie Zhong, Yingtao Zhang, Lirong Zou, Xuguang Chen, Qi Zhu, Jianpeng Xiao, Jianxiang Geng, Zhe Liu, Jianxiong Hu, Weilin Zeng, Xing Li, Yuhuang Liao, Xiujuan Tang, Songjian Xiao, Ying Wang, Yingchao Song, Xue Zhuang, Lijun Liang, Guanhao He, Huihong Deng, Tie Song, Jianfeng He, Wenjun Ma
EPI_ISL_403934	hCoV-19/Guangdong/20SF014/2020	Asia / China / Guandong / Shenzhen	2020-01-15	Guangdong Provincial Center for Diseases Control and Prevention; Guangdong Provincial Public Health	Department of Microbiology, Guangdong Provincial Center for Diseases Control and Prevention	Min Kang, Jie Wu, Jing Lu, Tao Liu, Baisheng Li, Shujiang Mei, Feng Ruan, Lifeng Lin, Changwen Ke, Haojie Zhong, Yingtao Zhang, Lirong Zou, Xuguang Chen, Qi Zhu, Jianpeng Xiao, Jianxiang Geng, Zhe Liu, Jianxiong Hu, Weilin Zeng, Xing Li, Yuhuang Liao, Xiujuan Tang, Songjian Xiao, Ying Wang, Yingchao Song, Xue Zhuang, Lijun Liang, Guanhao He, Huihong Deng, Tie Song, Jianfeng He, Wenjun Ma
EPI_ISL_406592	hCoV-19/Shenzhen/SZTH-001/2020	Asia / China / Guandong / Shenzhen	2020-01-13	Shenzhen Third People's Hospital	Shenzhen Key Laboratory of Pathogen and Immunity, National Clinical Research Center for Infectious Disease,Shenzhen Third People's Hospital	Yang Yang, Chenguang Shen, Li Xing, Zhixiang Xu, Haixia Zheng, Yingxia Liu
EPI_ISL_406593	hCoV-19/Shenzhen/SZTH-002/2020	Asia / China / Guandong / Shenzhen	2020-01-13	Shenzhen Key Laboratory of Pathogen and Immunity, National Clinical Research Center for Infectious Disease, Shenzhen Third People's Hospital	Shenzhen Key Laboratory of Pathogen and Immunity, National Clinical Research Center for Infectious Disease, Shenzhen Third People's Hospital	Yang Yang, Chenguang Shen, Li Xing, Zhixiang Xu, Haixia Zheng, Yingxia Liu
EPI_ISL_406594	hCoV-19/Shenzhen/SZTH-003/2020	Asia / China / Guandong / Shenzhen	2020-01-16	Shenzhen Key Laboratory of Pathogen and Immunity, National Clinical Research Center for Infectious Disease, Shenzhen Third People's Hospital	Shenzhen Key Laboratory of Pathogen and Immunity, National Clinical Research Center for Infectious Disease, Shenzhen Third People's Hospital	Yang Yang, Chenguang Shen, Li Xing, Zhixiang Xu, Haixia Zheng, Yingxia Liu
EPI_ISL_406595	hCoV-19/Shenzhen/SZTH-004/2020	Asia / China / Guandong / Shenzhen	2020-01-16	Shenzhen Key Laboratory of Pathogen and Immunity, National Clinical Research Center for Infectious Disease, Shenzhen Third People's Hospital	Shenzhen Key Laboratory of Pathogen and Immunity, National Clinical Research Center for Infectious Disease, Shenzhen Third People's Hospital	Yang Yang, Chenguang Shen, Li Xing, Zhixiang Xu, Haixia Zheng, Yingxia Liu
EPI_ISL_406538	hCoV-19/Guangdong/20SF201/2020	Asia / China / Guangdong	2020-01-23	Guangdong Provincial Center for Diseases Control and Prevention;Guangdong Provincial Institute of Public Health	Guangdong Provincial Center for Diseases Control and Prevention	Min Kang, Jie Wu, Jing Lu, Tao Liu, Baisheng Li, Shujiang Mei, Feng Ruan, Lifeng Lin, Changwen Ke, Haojie Zhong, Yingtao Zhang, Lirong Zou, Xuguang Chen, Qi Zhu, Jianpeng Xiao, Jianxiang Geng, Zhe Liu, Jianxiong Hu, Weilin Zeng, Xing Li, Yuhuang Liao, Xiujuan Tang, Songjian Xiao, Ying Wang, Yingchao Song, Xue Zhuang, Lijun Liang, Guanhao He, Huihong Deng, Tie Song, Jianfeng He, Wenjun Ma
EPI_ISL_413900	hCoV-19/Guangdong/ZS-S6-P0060/2020	Asia / China / Guangdong	2020-02-28	Guangdong Provincial Institution of Public Health, Guangdong Provinical Center for Disease Control and Prevention	Guangdong Provincial Institution of Public Health	Jing Lu, Louis du Plessis, Liu Zhe, Jiufeng Sun, Sarah François, Huifang Lin, Moritz Kraemer, Jingju Peng, Qianlin Xiong, Runyu Yuan, Lilian Zeng, Pingping Zhou, Chuming Liang, Tao Liu, Wei Li, Juan Su, Huanying Zheng, Kang Min, Song Tie, Bo Peng, Shisong Fang, Wenzhe Su, Kuibiao Li, Ruilin Sun, Ru bai, Xi Tang, Minfeng Liang, Nuno Faria, Josh Quick, Andrew Rambaut, Verity Hill, Wenjun Ma, Nick L…
EPI_ISL_413902	hCoV-19/Guangdong/JM-S1-P0062/2020	Asia / China / Guangdong	2020-02-28	Guangdong Provincial Institution of Public Health, Guangdong Provinical Center for Disease Control and Prevention	Guangdong Provincial Institution of Public Health	Jing Lu, Louis du Plessis, Liu Zhe, Jiufeng Sun, Sarah François, Huifang Lin, Moritz Kraemer, Jingju Peng, Qianlin Xiong, Runyu Yuan, Lilian Zeng, Pingping Zhou, Chuming Liang, Tao Liu, Wei Li, Juan Su, Huanying Zheng, Kang Min, Song Tie, Bo Peng, Shisong Fang, Wenzhe Su, Kuibiao Li, Ruilin Sun, Ru bai, Xi Tang, Minfeng Liang, Nuno Faria, Josh Quick, Andrew Rambaut, Verity Hill, Wenjun Ma, Nick L…
EPI_ISL_413850	hCoV-19/Guangdong/GDFS2020054-P0005/2020	Asia / China / Guangdong	2020-02-10	Guangdong Provincial Institution of Public Health, Guangdong Provinical Center for Disease Control and Prevention	Guangdong Provincial Institution of Public Health	Jing Lu, Louis du Plessis, Liu Zhe, Jiufeng Sun, Sarah François, Huifang Lin, Moritz Kraemer, Jingju Peng, Qianlin Xiong, Runyu Yuan, Lilian Zeng, Pingping Zhou, Chuming Liang, Tao Liu, Wei Li, Juan Su, Huanying Zheng, Kang Min, Song Tie, Bo Peng, Shisong Fang, Wenzhe Su, Kuibiao Li, Ruilin Sun, Ru bai, Xi Tang, Minfeng Liang, Nuno Faria, Josh Quick, Andrew Rambaut, Verity Hill, Wenjun Ma, Nick L…
EPI_ISL_413851	hCoV-19/Guangdong/2020XN4373-P0039/2020	Asia / China / Guangdong	2020-01-30	Guangdong Provincial Institution of Public Health, Guangdong Provinical Center for Disease Control and Prevention	Guangdong Provincial Institution of Public Health	Jing Lu, Louis du Plessis, Liu Zhe, Jiufeng Sun, Sarah François, Huifang Lin, Moritz Kraemer, Jingju Peng, Qianlin Xiong, Runyu Yuan, Lilian Zeng, Pingping Zhou, Chuming Liang, Tao Liu, Wei Li, Juan Su, Huanying Zheng, Kang Min, Song Tie, Bo Peng, Shisong Fang, Wenzhe Su, Kuibiao Li, Ruilin Sun, Ru bai, Xi Tang, Minfeng Liang, Nuno Faria, Josh Quick, Andrew Rambaut, Verity Hill, Wenjun Ma, Nick L…
EPI_ISL_413852	hCoV-19/Guangdong/2020XN4433-P0040/2020	Asia / China / Guangdong	2020-01-30	Guangdong Provincial Institution of Public Health, Guangdong Provinical Center for Disease Control and Prevention	Guangdong Provincial Institution of Public Health	Jing Lu, Louis du Plessis, Liu Zhe, Jiufeng Sun, Sarah François, Huifang Lin, Moritz Kraemer, Jingju Peng, Qianlin Xiong, Runyu Yuan, Lilian Zeng, Pingping Zhou, Chuming Liang, Tao Liu, Wei Li, Juan Su, Huanying Zheng, Kang Min, Song Tie, Bo Peng, Shisong Fang, Wenzhe Su, Kuibiao Li, Ruilin Sun, Ru bai, Xi Tang, Minfeng Liang, Nuno Faria, Josh Quick, Andrew Rambaut, Verity Hill, Wenjun Ma, Nick L…
EPI_ISL_413853	hCoV-19/Guangdong/2020XN4243-P0035/2020	Asia / China / Guangdong	2020-01-30	Guangdong Provincial Institution of Public Health, Guangdong Provinical Center for Disease Control and Prevention	Guangdong Provincial Institution of Public Health	Jing Lu, Louis du Plessis, Liu Zhe, Jiufeng Sun, Sarah François, Huifang Lin, Moritz Kraemer, Jingju Peng, Qianlin Xiong, Runyu Yuan, Lilian Zeng, Pingping Zhou, Chuming Liang, Tao Liu, Wei Li, Juan Su, Huanying Zheng, Kang Min, Song Tie, Bo Peng, Shisong Fang, Wenzhe Su, Kuibiao Li, Ruilin Sun, Ru bai, Xi Tang, Minfeng Liang, Nuno Faria, Josh Quick, Andrew Rambaut, Verity Hill, Wenjun Ma, Nick L…
EPI_ISL_413854	hCoV-19/Guangdong/2020XN4475-P0042/2020	Asia / China / Guangdong	2020-01-30	Guangdong Provincial Institution of Public Health, Guangdong Provinical Center for Disease Control and Prevention	Guangdong Provincial Institution of Public Health	Jing Lu, Louis du Plessis, Liu Zhe, Jiufeng Sun, Sarah François, Huifang Lin, Moritz Kraemer, Jingju Peng, Qianlin Xiong, Runyu Yuan, Lilian Zeng, Pingping Zhou, Chuming Liang, Tao Liu, Wei Li, Juan Su, Huanying Zheng, Kang Min, Song Tie, Bo Peng, Shisong Fang, Wenzhe Su, Kuibiao Li, Ruilin Sun, Ru bai, Xi Tang, Minfeng Liang, Nuno Faria, Josh Quick, Andrew Rambaut, Verity Hill, Wenjun Ma, Nick L…
EPI_ISL_413855	hCoV-19/Guangdong/GD2020234-P0023/2020	Asia / China / Guangdong	2020-02-07	Guangdong Provincial Institution of Public Health, Guangdong Provinical Center for Disease Control and Prevention	Guangdong Provincial Institution of Public Health	Jing Lu, Louis du Plessis, Liu Zhe, Jiufeng Sun, Sarah François, Huifang Lin, Moritz Kraemer, Jingju Peng, Qianlin Xiong, Runyu Yuan, Lilian Zeng, Pingping Zhou, Chuming Liang, Tao Liu, Wei Li, Juan Su, Huanying Zheng, Kang Min, Song Tie, Bo Peng, Shisong Fang, Wenzhe Su, Kuibiao Li, Ruilin Sun, Ru bai, Xi Tang, Minfeng Liang, Nuno Faria, Josh Quick, Andrew Rambaut, Verity Hill, Wenjun Ma, Nick L…
EPI_ISL_413856	hCoV-19/Guangdong/GD2020233-P0027/2020	Asia / China / Guangdong	2020-02-07	Guangdong Provincial Institution of Public Health, Guangdong Provinical Center for Disease Control and Prevention	Guangdong Provincial Institution of Public Health	Jing Lu, Louis du Plessis, Liu Zhe, Jiufeng Sun, Sarah François, Huifang Lin, Moritz Kraemer, Jingju Peng, Qianlin Xiong, Runyu Yuan, Lilian Zeng, Pingping Zhou, Chuming Liang, Tao Liu, Wei Li, Juan Su, Huanying Zheng, Kang Min, Song Tie, Bo Peng, Shisong Fang, Wenzhe Su, Kuibiao Li, Ruilin Sun, Ru bai, Xi Tang, Minfeng Liang, Nuno Faria, Josh Quick, Andrew Rambaut, Verity Hill, Wenjun Ma, Nick L…
EPI_ISL_413857	hCoV-19/Guangdong/2020XN4448-P0002/2020	Asia / China / Guangdong	2020-01-31	Guangdong Provincial Institution of Public Health, Guangdong Provinical Center for Disease Control and Prevention	Guangdong Provincial Institution of Public Health	Jing Lu, Louis du Plessis, Liu Zhe, Jiufeng Sun, Sarah François, Huifang Lin, Moritz Kraemer, Jingju Peng, Qianlin Xiong, Runyu Yuan, Lilian Zeng, Pingping Zhou, Chuming Liang, Tao Liu, Wei Li, Juan Su, Huanying Zheng, Kang Min, Song Tie, Bo Peng, Shisong Fang, Wenzhe Su, Kuibiao Li, Ruilin Sun, Ru bai, Xi Tang, Minfeng Liang, Nuno Faria, Josh Quick, Andrew Rambaut, Verity Hill, Wenjun Ma, Nick L…
EPI_ISL_413858	hCoV-19/Guangdong/2020XN4459-P0041/2020	Asia / China / Guangdong	2020-01-30	Guangdong Provincial Institution of Public Health, Guangdong Provinical Center for Disease Control and Prevention	Guangdong Provincial Institution of Public Health	Jing Lu, Louis du Plessis, Liu Zhe, Jiufeng Sun, Sarah François, Huifang Lin, Moritz Kraemer, Jingju Peng, Qianlin Xiong, Runyu Yuan, Lilian Zeng, Pingping Zhou, Chuming Liang, Tao Liu, Wei Li, Juan Su, Huanying Zheng, Kang Min, Song Tie, Bo Peng, Shisong Fang, Wenzhe Su, Kuibiao Li, Ruilin Sun, Ru bai, Xi Tang, Minfeng Liang, Nuno Faria, Josh Quick, Andrew Rambaut, Verity Hill, Wenjun Ma, Nick L…
EPI_ISL_413859	hCoV-19/Guangdong/2020XN4276-P0037/2020	Asia / China / Guangdong	2020-01-31	Guangdong Provincial Institution of Public Health, Guangdong Provinical Center for Disease Control and Prevention	Guangdong Provincial Institution of Public Health	Jing Lu, Louis du Plessis, Liu Zhe, Jiufeng Sun, Sarah François, Huifang Lin, Moritz Kraemer, Jingju Peng, Qianlin Xiong, Runyu Yuan, Lilian Zeng, Pingping Zhou, Chuming Liang, Tao Liu, Wei Li, Juan Su, Huanying Zheng, Kang Min, Song Tie, Bo Peng, Shisong Fang, Wenzhe Su, Kuibiao Li, Ruilin Sun, Ru bai, Xi Tang, Minfeng Liang, Nuno Faria, Josh Quick, Andrew Rambaut, Verity Hill, Wenjun Ma, Nick L…
EPI_ISL_413860	hCoV-19/Guangdong/2020XN4273-P0036/2020	Asia / China / Guangdong	2020-01-30	Guangdong Provincial Institution of Public Health, Guangdong Provinical Center for Disease Control and Prevention	Guangdong Provincial Institution of Public Health	Jing Lu, Louis du Plessis, Liu Zhe, Jiufeng Sun, Sarah François, Huifang Lin, Moritz Kraemer, Jingju Peng, Qianlin Xiong, Runyu Yuan, Lilian Zeng, Pingping Zhou, Chuming Liang, Tao Liu, Wei Li, Juan Su, Huanying Zheng, Kang Min, Song Tie, Bo Peng, Shisong Fang, Wenzhe Su, Kuibiao Li, Ruilin Sun, Ru bai, Xi Tang, Minfeng Liang, Nuno Faria, Josh Quick, Andrew Rambaut, Verity Hill, Wenjun Ma, Nick L…
EPI_ISL_413861	hCoV-19/Guangdong/GD2020080-P0010/2020	Asia / China / Guangdong	2020-02-01	Guangdong Provincial Institution of Public Health, Guangdong Provinical Center for Disease Control and Prevention	Guangdong Provincial Institution of Public Health	Jing Lu, Louis du Plessis, Liu Zhe, Jiufeng Sun, Sarah François, Huifang Lin, Moritz Kraemer, Jingju Peng, Qianlin Xiong, Runyu Yuan, Lilian Zeng, Pingping Zhou, Chuming Liang, Tao Liu, Wei Li, Juan Su, Huanying Zheng, Kang Min, Song Tie, Bo Peng, Shisong Fang, Wenzhe Su, Kuibiao Li, Ruilin Sun, Ru bai, Xi Tang, Minfeng Liang, Nuno Faria, Josh Quick, Andrew Rambaut, Verity Hill, Wenjun Ma, Nick L…
EPI_ISL_413862	hCoV-19/Guangdong/GD2020086-P0021/2020	Asia / China / Guangdong	2020-02-01	Guangdong Provincial Institution of Public Health, Guangdong Provinical Center for Disease Control and Prevention	Guangdong Provincial Institution of Public Health	Jing Lu, Louis du Plessis, Liu Zhe, Jiufeng Sun, Sarah François, Huifang Lin, Moritz Kraemer, Jingju Peng, Qianlin Xiong, Runyu Yuan, Lilian Zeng, Pingping Zhou, Chuming Liang, Tao Liu, Wei Li, Juan Su, Huanying Zheng, Kang Min, Song Tie, Bo Peng, Shisong Fang, Wenzhe Su, Kuibiao Li, Ruilin Sun, Ru bai, Xi Tang, Minfeng Liang, Nuno Faria, Josh Quick, Andrew Rambaut, Verity Hill, Wenjun Ma, Nick L…
EPI_ISL_413863	hCoV-19/Guangdong/GD2020087-P0008/2020	Asia / China / Guangdong	2020-02-01	Guangdong Provincial Institution of Public Health, Guangdong Provinical Center for Disease Control and Prevention	Guangdong Provincial Institution of Public Health	Jing Lu, Louis du Plessis, Liu Zhe, Jiufeng Sun, Sarah François, Huifang Lin, Moritz Kraemer, Jingju Peng, Qianlin Xiong, Runyu Yuan, Lilian Zeng, Pingping Zhou, Chuming Liang, Tao Liu, Wei Li, Juan Su, Huanying Zheng, Kang Min, Song Tie, Bo Peng, Shisong Fang, Wenzhe Su, Kuibiao Li, Ruilin Sun, Ru bai, Xi Tang, Minfeng Liang, Nuno Faria, Josh Quick, Andrew Rambaut, Verity Hill, Wenjun Ma, Nick L…
EPI_ISL_413864	hCoV-19/Guangdong/GD2020246-P0028/2020	Asia / China / Guangdong	2020-02-09	Guangdong Provincial Institution of Public Health, Guangdong Provinical Center for Disease Control and Prevention	Guangdong Provincial Institution of Public Health	Jing Lu, Louis du Plessis, Liu Zhe, Jiufeng Sun, Sarah François, Huifang Lin, Moritz Kraemer, Jingju Peng, Qianlin Xiong, Runyu Yuan, Lilian Zeng, Pingping Zhou, Chuming Liang, Tao Liu, Wei Li, Juan Su, Huanying Zheng, Kang Min, Song Tie, Bo Peng, Shisong Fang, Wenzhe Su, Kuibiao Li, Ruilin Sun, Ru bai, Xi Tang, Minfeng Liang, Nuno Faria, Josh Quick, Andrew Rambaut, Verity Hill, Wenjun Ma, Nick L…
EPI_ISL_413865	hCoV-19/Guangdong/GDSZ202013-P0014/2020	Asia / China / Guangdong	2020-02-05	Guangdong Provincial Institution of Public Health, Guangdong Provinical Center for Disease Control and Prevention	Guangdong Provincial Institution of Public Health	Jing Lu, Louis du Plessis, Liu Zhe, Jiufeng Sun, Sarah François, Huifang Lin, Moritz Kraemer, Jingju Peng, Qianlin Xiong, Runyu Yuan, Lilian Zeng, Pingping Zhou, Chuming Liang, Tao Liu, Wei Li, Juan Su, Huanying Zheng, Kang Min, Song Tie, Bo Peng, Shisong Fang, Wenzhe Su, Kuibiao Li, Ruilin Sun, Ru bai, Xi Tang, Minfeng Liang, Nuno Faria, Josh Quick, Andrew Rambaut, Verity Hill, Wenjun Ma, Nick L…
EPI_ISL_413866	hCoV-19/Guangdong/GDSZ202008-P0020/2020	Asia / China / Guangdong	2020-02-05	Guangdong Provincial Institution of Public Health, Guangdong Provinical Center for Disease Control and Prevention	Guangdong Provincial Institution of Public Health	Jing Lu, Louis du Plessis, Liu Zhe, Jiufeng Sun, Sarah François, Huifang Lin, Moritz Kraemer, Jingju Peng, Qianlin Xiong, Runyu Yuan, Lilian Zeng, Pingping Zhou, Chuming Liang, Tao Liu, Wei Li, Juan Su, Huanying Zheng, Kang Min, Song Tie, Bo Peng, Shisong Fang, Wenzhe Su, Kuibiao Li, Ruilin Sun, Ru bai, Xi Tang, Minfeng Liang, Nuno Faria, Josh Quick, Andrew Rambaut, Verity Hill, Wenjun Ma, Nick L…
EPI_ISL_413867	hCoV-19/Guangdong/GDSZ202015-P0019/2020	Asia / China / Guangdong	2020-02-05	Guangdong Provincial Institution of Public Health, Guangdong Provinical Center for Disease Control and Prevention	Guangdong Provincial Institution of Public Health	Jing Lu, Louis du Plessis, Liu Zhe, Jiufeng Sun, Sarah François, Huifang Lin, Moritz Kraemer, Jingju Peng, Qianlin Xiong, Runyu Yuan, Lilian Zeng, Pingping Zhou, Chuming Liang, Tao Liu, Wei Li, Juan Su, Huanying Zheng, Kang Min, Song Tie, Bo Peng, Shisong Fang, Wenzhe Su, Kuibiao Li, Ruilin Sun, Ru bai, Xi Tang, Minfeng Liang, Nuno Faria, Josh Quick, Andrew Rambaut, Verity Hill, Wenjun Ma, Nick L…
EPI_ISL_413868	hCoV-19/Guangdong/DG-S9-P0045/2020	Asia / China / Guangdong	2020-02-28	Guangdong Provincial Institution of Public Health, Guangdong Provinical Center for Disease Control and Prevention	Guangdong Provincial Institution of Public Health	Jing Lu, Louis du Plessis, Liu Zhe, Jiufeng Sun, Sarah François, Huifang Lin, Moritz Kraemer, Jingju Peng, Qianlin Xiong, Runyu Yuan, Lilian Zeng, Pingping Zhou, Chuming Liang, Tao Liu, Wei Li, Juan Su, Huanying Zheng, Kang Min, Song Tie, Bo Peng, Shisong Fang, Wenzhe Su, Kuibiao Li, Ruilin Sun, Ru bai, Xi Tang, Minfeng Liang, Nuno Faria, Josh Quick, Andrew Rambaut, Verity Hill, Wenjun Ma, Nick L…
EPI_ISL_413869	hCoV-19/Guangdong/FS-S42-P0046/2020	Asia / China / Guangdong	2020-02-28	Guangdong Provincial Institution of Public Health, Guangdong Provinical Center for Disease Control and Prevention	Guangdong Provincial Institution of Public Health	​Jing Lu, Louis du Plessis, Liu Zhe, Jiufeng Sun, Sarah François, Huifang Lin, Moritz Kraemer, Jingju Peng, Qianlin Xiong, Runyu Yuan, Lilian Zeng, Pingping Zhou, Chuming Liang, Tao Liu, Wei Li, Juan Su, Huanying Zheng, Kang Min, Song Tie, Bo Peng, Shisong Fang, Wenzhe Su, Kuibiao Li, Ruilin Sun, Ru bai, Xi Tang, Minfeng Liang, Nuno Faria, Josh Quick, Andrew Rambaut, Verity Hill, Wenjun Ma, Nick …
EPI_ISL_413870	hCoV-19/Guangdong/FS-S48-P0047/2020	Asia / China / Guangdong	2020-02-28	Guangdong Provincial Institution of Public Health, Guangdong Provinical Center for Disease Control and Prevention	Guangdong Provincial Institution of Public Health	Jing Lu, Louis du Plessis, Liu Zhe, Jiufeng Sun, Sarah François, Huifang Lin, Moritz Kraemer, Jingju Peng, Qianlin Xiong, Runyu Yuan, Lilian Zeng, Pingping Zhou, Chuming Liang, Tao Liu, Wei Li, Juan Su, Huanying Zheng, Kang Min, Song Tie, Bo Peng, Shisong Fang, Wenzhe Su, Kuibiao Li, Ruilin Sun, Ru bai, Xi Tang, Minfeng Liang, Nuno Faria, Josh Quick, Andrew Rambaut, Verity Hill, Wenjun Ma, Nick L…
EPI_ISL_413871	hCoV-19/Guangdong/MM-S1-P0048/2020	Asia / China / Guangdong	2020-02-28	Guangdong Provincial Institution of Public Health, Guangdong Provinical Center for Disease Control and Prevention	Guangdong Provincial Institution of Public Health	Jing Lu, Louis du Plessis, Liu Zhe, Jiufeng Sun, Sarah François, Huifang Lin, Moritz Kraemer, Jingju Peng, Qianlin Xiong, Runyu Yuan, Lilian Zeng, Pingping Zhou, Chuming Liang, Tao Liu, Wei Li, Juan Su, Huanying Zheng, Kang Min, Song Tie, Bo Peng, Shisong Fang, Wenzhe Su, Kuibiao Li, Ruilin Sun, Ru bai, Xi Tang, Minfeng Liang, Nuno Faria, Josh Quick, Andrew Rambaut, Verity Hill, Wenjun Ma, Nick L…
EPI_ISL_413872	hCoV-19/Guangdong/SZ-N59-P0049/2020	Asia / China / Guangdong	2020-02-28	Guangdong Provincial Institution of Public Health, Guangdong Provinical Center for Disease Control and Prevention	Guangdong Provincial Institution of Public Health	Jing Lu, Louis du Plessis, Liu Zhe, Jiufeng Sun, Sarah François, Huifang Lin, Moritz Kraemer, Jingju Peng, Qianlin Xiong, Runyu Yuan, Lilian Zeng, Pingping Zhou, Chuming Liang, Tao Liu, Wei Li, Juan Su, Huanying Zheng, Kang Min, Song Tie, Bo Peng, Shisong Fang, Wenzhe Su, Kuibiao Li, Ruilin Sun, Ru bai, Xi Tang, Minfeng Liang, Nuno Faria, Josh Quick, Andrew Rambaut, Verity Hill, Wenjun Ma, Nick L…
EPI_ISL_413873	hCoV-19/Guangdong/GZ-S6-P0050/2020	Asia / China / Guangdong	2020-02-28	Guangdong Provincial Institution of Public Health, Guangdong Provinical Center for Disease Control and Prevention	Guangdong Provincial Institution of Public Health	Jing Lu, Louis du Plessis, Liu Zhe, Jiufeng Sun, Sarah François, Huifang Lin, Moritz Kraemer, Jingju Peng, Qianlin Xiong, Runyu Yuan, Lilian Zeng, Pingping Zhou, Chuming Liang, Tao Liu, Wei Li, Juan Su, Huanying Zheng, Kang Min, Song Tie, Bo Peng, Shisong Fang, Wenzhe Su, Kuibiao Li, Ruilin Sun, Ru bai, Xi Tang, Minfeng Liang, Nuno Faria, Josh Quick, Andrew Rambaut, Verity Hill, Wenjun Ma, Nick L…
EPI_ISL_413874	hCoV-19/Guangdong/GDFS2020127-P0026/2020	Asia / China / Guangdong	2020-02-12	Guangdong Provincial Institution of Public Health, Guangdong Provinical Center for Disease Control and Prevention	Guangdong Provincial Institution of Public Health	Jing Lu, Louis du Plessis, Liu Zhe, Jiufeng Sun, Sarah François, Huifang Lin, Moritz Kraemer, Jingju Peng, Qianlin Xiong, Runyu Yuan, Lilian Zeng, Pingping Zhou, Chuming Liang, Tao Liu, Wei Li, Juan Su, Huanying Zheng, Kang Min, Song Tie, Bo Peng, Shisong Fang, Wenzhe Su, Kuibiao Li, Ruilin Sun, Ru bai, Xi Tang, Minfeng Liang, Nuno Faria, Josh Quick, Andrew Rambaut, Verity Hill, Wenjun Ma, Nick L…
EPI_ISL_413875	hCoV-19/Guangdong/GDFS2020052-P0025/2020	Asia / China / Guangdong	2020-02-10	Guangdong Provincial Institution of Public Health, Guangdong Provinical Center for Disease Control and Prevention	Guangdong Provincial Institution of Public Health	Jing Lu, Louis du Plessis, Liu Zhe, Jiufeng Sun, Sarah François, Huifang Lin, Moritz Kraemer, Jingju Peng, Qianlin Xiong, Runyu Yuan, Lilian Zeng, Pingping Zhou, Chuming Liang, Tao Liu, Wei Li, Juan Su, Huanying Zheng, Kang Min, Song Tie, Bo Peng, Shisong Fang, Wenzhe Su, Kuibiao Li, Ruilin Sun, Ru bai, Xi Tang, Minfeng Liang, Nuno Faria, Josh Quick, Andrew Rambaut, Verity Hill, Wenjun Ma, Nick L…
EPI_ISL_413876	hCoV-19/Guangdong/GDFS2020056-P0044/2020	Asia / China / Guangdong	2020-02-10	Guangdong Provincial Institution of Public Health, Guangdong Provinical Center for Disease Control and Prevention	Guangdong Provincial Institution of Public Health	Jing Lu, Louis du Plessis, Liu Zhe, Jiufeng Sun, Sarah François, Huifang Lin, Moritz Kraemer, Jingju Peng, Qianlin Xiong, Runyu Yuan, Lilian Zeng, Pingping Zhou, Chuming Liang, Tao Liu, Wei Li, Juan Su, Huanying Zheng, Kang Min, Song Tie, Bo Peng, Shisong Fang, Wenzhe Su, Kuibiao Li, Ruilin Sun, Ru bai, Xi Tang, Minfeng Liang, Nuno Faria, Josh Quick, Andrew Rambaut, Verity Hill, Wenjun Ma, Nick L…
EPI_ISL_413877	hCoV-19/Guangdong/GD2020241-P0013/2020	Asia / China / Guangdong	2020-02-09	Guangdong Provincial Institution of Public Health, Guangdong Provinical Center for Disease Control and Prevention	Guangdong Provincial Institution of Public Health	Jing Lu, Louis du Plessis, Liu Zhe, Jiufeng Sun, Sarah François, Huifang Lin, Moritz Kraemer, Jingju Peng, Qianlin Xiong, Runyu Yuan, Lilian Zeng, Pingping Zhou, Chuming Liang, Tao Liu, Wei Li, Juan Su, Huanying Zheng, Kang Min, Song Tie, Bo Peng, Shisong Fang, Wenzhe Su, Kuibiao Li, Ruilin Sun, Ru bai, Xi Tang, Minfeng Liang, Nuno Faria, Josh Quick, Andrew Rambaut, Verity Hill, Wenjun Ma, Nick L…
EPI_ISL_413878	hCoV-19/Guangdong/GD2020258-P0018/2020	Asia / China / Guangdong	2020-02-09	Guangdong Provincial Institution of Public Health, Guangdong Provinical Center for Disease Control and Prevention	Guangdong Provincial Institution of Public Health	Jing Lu, Louis du Plessis, Liu Zhe, Jiufeng Sun, Sarah François, Huifang Lin, Moritz Kraemer, Jingju Peng, Qianlin Xiong, Runyu Yuan, Lilian Zeng, Pingping Zhou, Chuming Liang, Tao Liu, Wei Li, Juan Su, Huanying Zheng, Kang Min, Song Tie, Bo Peng, Shisong Fang, Wenzhe Su, Kuibiao Li, Ruilin Sun, Ru bai, Xi Tang, Minfeng Liang, Nuno Faria, Josh Quick, Andrew Rambaut, Verity Hill, Wenjun Ma, Nick L…
EPI_ISL_413879	hCoV-19/Guangdong/GDSZ202004-P0004/2020	Asia / China / Guangdong	2020-02-05	Guangdong Provincial Institution of Public Health, Guangdong Provinical Center for Disease Control and Prevention	Guangdong Provincial Institution of Public Health	Jing Lu, Louis du Plessis, Liu Zhe, Jiufeng Sun, Sarah François, Huifang Lin, Moritz Kraemer, Jingju Peng, Qianlin Xiong, Runyu Yuan, Lilian Zeng, Pingping Zhou, Chuming Liang, Tao Liu, Wei Li, Juan Su, Huanying Zheng, Kang Min, Song Tie, Bo Peng, Shisong Fang, Wenzhe Su, Kuibiao Li, Ruilin Sun, Ru bai, Xi Tang, Minfeng Liang, Nuno Faria, Josh Quick, Andrew Rambaut, Verity Hill, Wenjun Ma, Nick L…
EPI_ISL_413880	hCoV-19/Guangdong/GD2020227-P0029/2020	Asia / China / Guangdong	2020-02-05	Guangdong Provincial Institution of Public Health, Guangdong Provinical Center for Disease Control and Prevention	Guangdong Provincial Institution of Public Health	Jing Lu, Louis du Plessis, Liu Zhe, Jiufeng Sun, Sarah François, Huifang Lin, Moritz Kraemer, Jingju Peng, Qianlin Xiong, Runyu Yuan, Lilian Zeng, Pingping Zhou, Chuming Liang, Tao Liu, Wei Li, Juan Su, Huanying Zheng, Kang Min, Song Tie, Bo Peng, Shisong Fang, Wenzhe Su, Kuibiao Li, Ruilin Sun, Ru bai, Xi Tang, Minfeng Liang, Nuno Faria, Josh Quick, Andrew Rambaut, Verity Hill, Wenjun Ma, Nick L…
EPI_ISL_413881	hCoV-19/Guangdong/GDSZ202009-P0032/2020	Asia / China / Guangdong	2020-02-05	Guangdong Provincial Institution of Public Health, Guangdong Provinical Center for Disease Control and Prevention	Guangdong Provincial Institution of Public Health	Jing Lu, Louis du Plessis, Liu Zhe, Jiufeng Sun, Sarah François, Huifang Lin, Moritz Kraemer, Jingju Peng, Qianlin Xiong, Runyu Yuan, Lilian Zeng, Pingping Zhou, Chuming Liang, Tao Liu, Wei Li, Juan Su, Huanying Zheng, Kang Min, Song Tie, Bo Peng, Shisong Fang, Wenzhe Su, Kuibiao Li, Ruilin Sun, Ru bai, Xi Tang, Minfeng Liang, Nuno Faria, Josh Quick, Andrew Rambaut, Verity Hill, Wenjun Ma, Nick L…
EPI_ISL_413882	hCoV-19/Guangdong/GD2020139-P0007/2020	Asia / China / Guangdong	2020-02-02	Guangdong Provincial Institution of Public Health, Guangdong Provinical Center for Disease Control and Prevention	Guangdong Provincial Institution of Public Health	Jing Lu, Louis du Plessis, Liu Zhe, Jiufeng Sun, Sarah François, Huifang Lin, Moritz Kraemer, Jingju Peng, Qianlin Xiong, Runyu Yuan, Lilian Zeng, Pingping Zhou, Chuming Liang, Tao Liu, Wei Li, Juan Su, Huanying Zheng, Kang Min, Song Tie, Bo Peng, Shisong Fang, Wenzhe Su, Kuibiao Li, Ruilin Sun, Ru bai, Xi Tang, Minfeng Liang, Nuno Faria, Josh Quick, Andrew Rambaut, Verity Hill, Wenjun Ma, Nick L…
EPI_ISL_413883	hCoV-19/Guangdong/GD2020134-P0031/2020	Asia / China / Guangdong	2020-02-02	Guangdong Provincial Institution of Public Health, Guangdong Provinical Center for Disease Control and Prevention	Guangdong Provincial Institution of Public Health	Jing Lu, Louis du Plessis, Liu Zhe, Jiufeng Sun, Sarah François, Huifang Lin, Moritz Kraemer, Jingju Peng, Qianlin Xiong, Runyu Yuan, Lilian Zeng, Pingping Zhou, Chuming Liang, Tao Liu, Wei Li, Juan Su, Huanying Zheng, Kang Min, Song Tie, Bo Peng, Shisong Fang, Wenzhe Su, Kuibiao Li, Ruilin Sun, Ru bai, Xi Tang, Minfeng Liang, Nuno Faria, Josh Quick, Andrew Rambaut, Verity Hill, Wenjun Ma, Nick L…
EPI_ISL_413884	hCoV-19/Guangdong/GD2020115-P0009/2020	Asia / China / Guangdong	2020-02-01	Guangdong Provincial Institution of Public Health, Guangdong Provinical Center for Disease Control and Prevention	Guangdong Provincial Institution of Public Health	Jing Lu, Louis du Plessis, Liu Zhe, Jiufeng Sun, Sarah François, Huifang Lin, Moritz Kraemer, Jingju Peng, Qianlin Xiong, Runyu Yuan, Lilian Zeng, Pingping Zhou, Chuming Liang, Tao Liu, Wei Li, Juan Su, Huanying Zheng, Kang Min, Song Tie, Bo Peng, Shisong Fang, Wenzhe Su, Kuibiao Li, Ruilin Sun, Ru bai, Xi Tang, Minfeng Liang, Nuno Faria, Josh Quick, Andrew Rambaut, Verity Hill, Wenjun Ma, Nick L…
EPI_ISL_413885	hCoV-19/Guangdong/GD2020016-P0011/2020	Asia / China / Guangdong	2020-02-01	Guangdong Provincial Institution of Public Health, Guangdong Provinical Center for Disease Control and Prevention	Guangdong Provincial Institution of Public Health	Jing Lu, Louis du Plessis, Liu Zhe, Jiufeng Sun, Sarah François, Huifang Lin, Moritz Kraemer, Jingju Peng, Qianlin Xiong, Runyu Yuan, Lilian Zeng, Pingping Zhou, Chuming Liang, Tao Liu, Wei Li, Juan Su, Huanying Zheng, Kang Min, Song Tie, Bo Peng, Shisong Fang, Wenzhe Su, Kuibiao Li, Ruilin Sun, Ru bai, Xi Tang, Minfeng Liang, Nuno Faria, Josh Quick, Andrew Rambaut, Verity Hill, Wenjun Ma, Nick L…
EPI_ISL_413886	hCoV-19/Guangdong/GD2020012-P0022/2020	Asia / China / Guangdong	2020-02-01	Guangdong Provincial Institution of Public Health, Guangdong Provinical Center for Disease Control and Prevention	Guangdong Provincial Institution of Public Health	Jing Lu, Louis du Plessis, Liu Zhe, Jiufeng Sun, Sarah François, Huifang Lin, Moritz Kraemer, Jingju Peng, Qianlin Xiong, Runyu Yuan, Lilian Zeng, Pingping Zhou, Chuming Liang, Tao Liu, Wei Li, Juan Su, Huanying Zheng, Kang Min, Song Tie, Bo Peng, Shisong Fang, Wenzhe Su, Kuibiao Li, Ruilin Sun, Ru bai, Xi Tang, Minfeng Liang, Nuno Faria, Josh Quick, Andrew Rambaut, Verity Hill, Wenjun Ma, Nick L…
EPI_ISL_413887	hCoV-19/Guangdong/GD2020085-P0043/2020	Asia / China / Guangdong	2020-02-01	Guangdong Provincial Institution of Public Health, Guangdong Provinical Center for Disease Control and Prevention	Guangdong Provincial Institution of Public Health	Jing Lu, Louis du Plessis, Liu Zhe, Jiufeng Sun, Sarah François, Huifang Lin, Moritz Kraemer, Jingju Peng, Qianlin Xiong, Runyu Yuan, Lilian Zeng, Pingping Zhou, Chuming Liang, Tao Liu, Wei Li, Juan Su, Huanying Zheng, Kang Min, Song Tie, Bo Peng, Shisong Fang, Wenzhe Su, Kuibiao Li, Ruilin Sun, Ru bai, Xi Tang, Minfeng Liang, Nuno Faria, Josh Quick, Andrew Rambaut, Verity Hill, Wenjun Ma, Nick L…
EPI_ISL_413888	hCoV-19/Guangdong/2020XN4239-P0034/2020	Asia / China / Guangdong	2020-01-30	Guangdong Provincial Institution of Public Health, Guangdong Provinical Center for Disease Control and Prevention	Guangdong Provincial Institution of Public Health	Jing Lu, Louis du Plessis, Liu Zhe, Jiufeng Sun, Sarah François, Huifang Lin, Moritz Kraemer, Jingju Peng, Qianlin Xiong, Runyu Yuan, Lilian Zeng, Pingping Zhou, Chuming Liang, Tao Liu, Wei Li, Juan Su, Huanying Zheng, Kang Min, Song Tie, Bo Peng, Shisong Fang, Wenzhe Su, Kuibiao Li, Ruilin Sun, Ru bai, Xi Tang, Minfeng Liang, Nuno Faria, Josh Quick, Andrew Rambaut, Verity Hill, Wenjun Ma, Nick L…
EPI_ISL_413889	hCoV-19/Guangdong/2020XN4291-P0038/2020	Asia / China / Guangdong	2020-01-30	Guangdong Provincial Institution of Public Health, Guangdong Provinical Center for Disease Control and Prevention	Guangdong Provincial Institution of Public Health	Jing Lu, Louis du Plessis, Liu Zhe, Jiufeng Sun, Sarah François, Huifang Lin, Moritz Kraemer, Jingju Peng, Qianlin Xiong, Runyu Yuan, Lilian Zeng, Pingping Zhou, Chuming Liang, Tao Liu, Wei Li, Juan Su, Huanying Zheng, Kang Min, Song Tie, Bo Peng, Shisong Fang, Wenzhe Su, Kuibiao Li, Ruilin Sun, Ru bai, Xi Tang, Minfeng Liang, Nuno Faria, Josh Quick, Andrew Rambaut, Verity Hill, Wenjun Ma, Nick L…
EPI_ISL_413890	hCoV-19/Guangdong/FS-S34-P0015/2020	Asia / China / Guangdong	2020-02-28	Guangdong Provincial Institution of Public Health, Guangdong Provinical Center for Disease Control and Prevention	Guangdong Provincial Institution of Public Health	Jing Lu, Louis du Plessis, Liu Zhe, Jiufeng Sun, Sarah François, Huifang Lin, Moritz Kraemer, Jingju Peng, Qianlin Xiong, Runyu Yuan, Lilian Zeng, Pingping Zhou, Chuming Liang, Tao Liu, Wei Li, Juan Su, Huanying Zheng, Kang Min, Song Tie, Bo Peng, Shisong Fang, Wenzhe Su, Kuibiao Li, Ruilin Sun, Ru bai, Xi Tang, Minfeng Liang, Nuno Faria, Josh Quick, Andrew Rambaut, Verity Hill, Wenjun Ma, Nick L…
EPI_ISL_413891	hCoV-19/Guangdong/FS-S29-P0051/2020	Asia / China / Guangdong	2020-02-28	Guangdong Provincial Institution of Public Health, Guangdong Provinical Center for Disease Control and Prevention	Guangdong Provincial Institution of Public Health	Jing Lu, Louis du Plessis, Liu Zhe, Jiufeng Sun, Sarah François, Huifang Lin, Moritz Kraemer, Jingju Peng, Qianlin Xiong, Runyu Yuan, Lilian Zeng, Pingping Zhou, Chuming Liang, Tao Liu, Wei Li, Juan Su, Huanying Zheng, Kang Min, Song Tie, Bo Peng, Shisong Fang, Wenzhe Su, Kuibiao Li, Ruilin Sun, Ru bai, Xi Tang, Minfeng Liang, Nuno Faria, Josh Quick, Andrew Rambaut, Verity Hill, Wenjun Ma, Nick L…
EPI_ISL_413892	hCoV-19/Guangdong/FS-S30-P0052/2020	Asia / China / Guangdong	2020-02-28	Guangdong Provincial Institution of Public Health, Guangdong Provinical Center for Disease Control and Prevention	Guangdong Provincial Institution of Public Health	Jing Lu, Louis du Plessis, Liu Zhe, Jiufeng Sun, Sarah François, Huifang Lin, Moritz Kraemer, Jingju Peng, Qianlin Xiong, Runyu Yuan, Lilian Zeng, Pingping Zhou, Chuming Liang, Tao Liu, Wei Li, Juan Su, Huanying Zheng, Kang Min, Song Tie, Bo Peng, Shisong Fang, Wenzhe Su, Kuibiao Li, Ruilin Sun, Ru bai, Xi Tang, Minfeng Liang, Nuno Faria, Josh Quick, Andrew Rambaut, Verity Hill, Wenjun Ma, Nick L…
EPI_ISL_413893	hCoV-19/Guangdong/FS-S50-P0053/2020	Asia / China / Guangdong	2020-02-28	Guangdong Provincial Institution of Public Health, Guangdong Provinical Center for Disease Control and Prevention	Guangdong Provincial Institution of Public Health	Jing Lu, Louis du Plessis, Liu Zhe, Jiufeng Sun, Sarah François, Huifang Lin, Moritz Kraemer, Jingju Peng, Qianlin Xiong, Runyu Yuan, Lilian Zeng, Pingping Zhou, Chuming Liang, Tao Liu, Wei Li, Juan Su, Huanying Zheng, Kang Min, Song Tie, Bo Peng, Shisong Fang, Wenzhe Su, Kuibiao Li, Ruilin Sun, Ru bai, Xi Tang, Minfeng Liang, Nuno Faria, Josh Quick, Andrew Rambaut, Verity Hill, Wenjun Ma, Nick L…
EPI_ISL_413894	hCoV-19/Guangdong/DG-S2-P0054/2020	Asia / China / Guangdong	2020-02-28	Guangdong Provincial Institution of Public Health, Guangdong Provinical Center for Disease Control and Prevention	Guangdong Provincial Institution of Public Health	Jing Lu, Louis du Plessis, Liu Zhe, Jiufeng Sun, Sarah François, Huifang Lin, Moritz Kraemer, Jingju Peng, Qianlin Xiong, Runyu Yuan, Lilian Zeng, Pingping Zhou, Chuming Liang, Tao Liu, Wei Li, Juan Su, Huanying Zheng, Kang Min, Song Tie, Bo Peng, Shisong Fang, Wenzhe Su, Kuibiao Li, Ruilin Sun, Ru bai, Xi Tang, Minfeng Liang, Nuno Faria, Josh Quick, Andrew Rambaut, Verity Hill, Wenjun Ma, Nick L…
EPI_ISL_413895	hCoV-19/Guangdong/DG-S6-P0055/2020	Asia / China / Guangdong	2020-02-28	Guangdong Provincial Institution of Public Health, Guangdong Provinical Center for Disease Control and Prevention	Guangdong Provincial Institution of Public Health	Jing Lu, Louis du Plessis, Liu Zhe, Jiufeng Sun, Sarah François, Huifang Lin, Moritz Kraemer, Jingju Peng, Qianlin Xiong, Runyu Yuan, Lilian Zeng, Pingping Zhou, Chuming Liang, Tao Liu, Wei Li, Juan Su, Huanying Zheng, Kang Min, Song Tie, Bo Peng, Shisong Fang, Wenzhe Su, Kuibiao Li, Ruilin Sun, Ru bai, Xi Tang, Minfeng Liang, Nuno Faria, Josh Quick, Andrew Rambaut, Verity Hill, Wenjun Ma, Nick L…
EPI_ISL_413896	hCoV-19/Guangdong/DG-S41-P0056/2020	Asia / China / Guangdong	2020-02-28	Guangdong Provincial Institution of Public Health, Guangdong Provinical Center for Disease Control and Prevention	Guangdong Provincial Institution of Public Health	Jing Lu, Louis du Plessis, Liu Zhe, Jiufeng Sun, Sarah François, Huifang Lin, Moritz Kraemer, Jingju Peng, Qianlin Xiong, Runyu Yuan, Lilian Zeng, Pingping Zhou, Chuming Liang, Tao Liu, Wei Li, Juan Su, Huanying Zheng, Kang Min, Song Tie, Bo Peng, Shisong Fang, Wenzhe Su, Kuibiao Li, Ruilin Sun, Ru bai, Xi Tang, Minfeng Liang, Nuno Faria, Josh Quick, Andrew Rambaut, Verity Hill, Wenjun Ma, Nick L…
EPI_ISL_413897	hCoV-19/Guangdong/SZ-N128-P0057/2020	Asia / China / Guangdong	2020-02-28	Guangdong Provincial Institution of Public Health, Guangdong Provinical Center for Disease Control and Prevention	Guangdong Provincial Institution of Public Health	Jing Lu, Louis du Plessis, Liu Zhe, Jiufeng Sun, Sarah François, Huifang Lin, Moritz Kraemer, Jingju Peng, Qianlin Xiong, Runyu Yuan, Lilian Zeng, Pingping Zhou, Chuming Liang, Tao Liu, Wei Li, Juan Su, Huanying Zheng, Kang Min, Song Tie, Bo Peng, Shisong Fang, Wenzhe Su, Kuibiao Li, Ruilin Sun, Ru bai, Xi Tang, Minfeng Liang, Nuno Faria, Josh Quick, Andrew Rambaut, Verity Hill, Wenjun Ma, Nick L…
EPI_ISL_413898	hCoV-19/Guangdong/ZH-S33-P0058/2020	Asia / China / Guangdong	2020-02-28	Guangdong Provincial Institution of Public Health, Guangdong Provinical Center for Disease Control and Prevention	Guangdong Provincial Institution of Public Health	Jing Lu, Louis du Plessis, Liu Zhe, Jiufeng Sun, Sarah François, Huifang Lin, Moritz Kraemer, Jingju Peng, Qianlin Xiong, Runyu Yuan, Lilian Zeng, Pingping Zhou, Chuming Liang, Tao Liu, Wei Li, Juan Su, Huanying Zheng, Kang Min, Song Tie, Bo Peng, Shisong Fang, Wenzhe Su, Kuibiao Li, Ruilin Sun, Ru bai, Xi Tang, Minfeng Liang, Nuno Faria, Josh Quick, Andrew Rambaut, Verity Hill, Wenjun Ma, Nick L…
EPI_ISL_413899	hCoV-19/Guangdong/ZH-N22-P0059/2020	Asia / China / Guangdong	2020-02-28	Guangdong Provincial Institution of Public Health, Guangdong Provinical Center for Disease Control and Prevention	Guangdong Provincial Institution of Public Health	Jing Lu, Louis du Plessis, Liu Zhe, Jiufeng Sun, Sarah François, Huifang Lin, Moritz Kraemer, Jingju Peng, Qianlin Xiong, Runyu Yuan, Lilian Zeng, Pingping Zhou, Chuming Liang, Tao Liu, Wei Li, Juan Su, Huanying Zheng, Kang Min, Song Tie, Bo Peng, Shisong Fang, Wenzhe Su, Kuibiao Li, Ruilin Sun, Ru bai, Xi Tang, Minfeng Liang, Nuno Faria, Josh Quick, Andrew Rambaut, Verity Hill, Wenjun Ma, Nick L…
EPI_ISL_428466	hCoV-19/Guangdong/20SF629/2020	Asia / China / Guangdong / Dongguan	2020-01-26	Guangdong Provincial Center for Diseases Control and Prevention;Guangdong Provincial Institute of Public Health	School of Public Health, The University of Hong Kong	Bosheng Li, Haogao Gu, Lijun Liang, Zhencui Li, Hui-Ling Yen, Yao Hu, Yingchao Song , Hanri Zeng, Tie Song, Jie Wu, Leo L.M. Poon
EPI_ISL_428467	hCoV-19/Guangdong/20SF630/2020	Asia / China / Guangdong / Dongguan	2020-01-26	Guangdong Provincial Center for Diseases Control and Prevention;Guangdong Provincial Institute of Public Health	School of Public Health, The University of Hong Kong	Bosheng Li, Haogao Gu, Lijun Liang, Zhencui Li, Hui-Ling Yen, Yao Hu, Yingchao Song , Hanri Zeng, Tie Song, Jie Wu, Leo L.M. Poon
EPI_ISL_428468	hCoV-19/Guangdong/20SF632/2020	Asia / China / Guangdong / Dongguan	2020-01-26	Guangdong Provincial Center for Diseases Control and Prevention;Guangdong Provincial Institute of Public Health	School of Public Health, The University of Hong Kong	Bosheng Li, Haogao Gu, Lijun Liang, Zhencui Li, Hui-Ling Yen, Yao Hu, Yingchao Song , Hanri Zeng, Tie Song, Jie Wu, Leo L.M. Poon
EPI_ISL_428478	hCoV-19/Guangdong/20SF840/2020	Asia / China / Guangdong / Dongguan	2020-01-29	Guangdong Provincial Center for Diseases Control and Prevention;Guangdong Provincial Institute of Public Health	School of Public Health, The University of Hong Kong	Bosheng Li, Haogao Gu, Lijun Liang, Zhencui Li, Hui-Ling Yen, Yao Hu, Yingchao Song , Hanri Zeng, Tie Song, Jie Wu, Leo L.M. Poon
EPI_ISL_406534	hCoV-19/Foshan/20SF207/2020	Asia / China / Guangdong / Foshan	2020-01-22	Guangdong Provincial Center for Diseases Control and Prevention; Guangdong Provincial Public Health	Guangdong Provincial Center for Diseases Control and Prevention	Min Kang, Jie Wu, Jing Lu, Tao Liu, Baisheng Li, Shujiang Mei, Feng Ruan, Lifeng Lin, Changwen Ke, Haojie Zhong, Yingtao Zhang, Lirong Zou, Xuguang Chen, Qi Zhu, Jianpeng Xiao, Jianxiang Geng, Zhe Liu, Jianxiong Hu, Weilin Zeng, Xing Li, Yuhuang Liao, Xiujuan Tang, Songjian Xiao, Ying Wang, Yingchao Song, Xue Zhuang, Lijun Liang, Guanhao He, Huihong Deng, Tie Song, Jianfeng He, Wenjun Ma
EPI_ISL_406535	hCoV-19/Foshan/20SF210/2020	Asia / China / Guangdong / Foshan	2020-01-22	Guangdong Provincial Center for Diseases Control and Prevention; Guangdong Provincial Public Health	Guangdong Provincial Center for Diseases Control and Prevention	Min Kang, Jie Wu, Jing Lu, Tao Liu, Baisheng Li, Shujiang Mei, Feng Ruan, Lifeng Lin, Changwen Ke, Haojie Zhong, Yingtao Zhang, Lirong Zou, Xuguang Chen, Qi Zhu, Jianpeng Xiao, Jianxiang Geng, Zhe Liu, Jianxiong Hu, Weilin Zeng, Xing Li, Yuhuang Liao, Xiujuan Tang, Songjian Xiao, Ying Wang, Yingchao Song, Xue Zhuang, Lijun Liang, Guanhao He, Huihong Deng, Tie Song, Jianfeng He, Wenjun Ma
EPI_ISL_406536	hCoV-19/Foshan/20SF211/2020	Asia / China / Guangdong / Foshan	2020-01-22	Guangdong Provincial Center for Diseases Control and Prevention; Guangdong Provincial Public Health	Guangdong Provincial Center for Diseases Control and Prevention	Min Kang, Jie Wu, Jing Lu, Tao Liu, Baisheng Li, Shujiang Mei, Feng Ruan, Lifeng Lin, Changwen Ke, Haojie Zhong, Yingtao Zhang, Lirong Zou, Xuguang Chen, Qi Zhu, Jianpeng Xiao, Jianxiang Geng, Zhe Liu, Jianxiong Hu, Weilin Zeng, Xing Li, Yuhuang Liao, Xiujuan Tang, Songjian Xiao, Ying Wang, Yingchao Song, Xue Zhuang, Lijun Liang, Guanhao He, Huihong Deng, Tie Song, Jianfeng He, Wenjun Ma
EPI_ISL_428477	hCoV-19/Guangdong/20SF822/2020	Asia / China / Guangdong / Foshan	2020-01-28	Guangdong Provincial Center for Diseases Control and Prevention;Guangdong Provincial Institute of Public Health	School of Public Health, The University of Hong Kong	Bosheng Li, Haogao Gu, Lijun Liang, Zhencui Li, Hui-Ling Yen, Yao Hu, Yingchao Song , Hanri Zeng, Tie Song, Jie Wu, Leo L.M. Poon
EPI_ISL_406533	hCoV-19/Guangzhou/20SF206/2020	Asia / China / Guangdong / Guangzhou	2020-01-22	Guangdong Provincial Center for Diseases Contorl and Prevention; Guangdong Provinical Public Health	Guangdong Provincial Center for Diseases Control and Prevention	Min Kang, Jie Wu, Jing Lu, Tao Liu, Baisheng Li, Shujiang Mei, Feng Ruan, Lifeng Lin, Changwen Ke, Haojie Zhong, Yingtao Zhang, Lirong Zou, Xuguang Chen, Qi Zhu, Jianpeng Xiao, Jianxiang Geng, Zhe Liu, Jianxiong Hu, Weilin Zeng, Xing Li, Yuhuang Liao, Xiujuan Tang, Songjian Xiao, Ying Wang, Yingchao Song, Xue Zhuang, Lijun Liang, Guanhao He, Huihong Deng, Tie Song, Jianfeng He, Wenjun Ma
EPI_ISL_412966	hCoV-19/China/IQTC01/2020	Asia / China / Guangdong / Guangzhou	2020-02-05	unknown	Technology Centre, Guangzhou Customs	Shi,Y., Sun,J., Zheng,K., Huang,J. and Zhao,J.
EPI_ISL_414663	hCoV-19/Guangzhou/GZMU0016/2020	Asia / China / Guangdong / Guangzhou	2020-02-25	State Key Laboratory of Respiratory Disease, National Clinical Research Center for Respiratory Disease, Guangzhou Institute of Respiratory Health, the First Affiliated Hospital of Guangzhou Medical University	the First Affiliated Hospital of Guangzhou Medical University & BGI-Shenzhen	Zhao et al
EPI_ISL_414686	hCoV-19/Guangzhou/GZMU0030/2020	Asia / China / Guangdong / Guangzhou	2020-02-27	State Key Laboratory of Respiratory Disease, National Clinical Research Center for Respiratory Disease, Guangzhou Institute of Respiratory Health, the First Affiliated Hospital of Guangzhou Medical University	The First Affiliated Hospital of Guangzhou Medical University & BGI-Shenzhen	Zhao et al
EPI_ISL_414687	hCoV-19/Guangzhou/GZMU0031/2020	Asia / China / Guangdong / Guangzhou	2020-02-25	State Key Laboratory of Respiratory Disease, National Clinical Research Center for Respiratory Disease, Guangzhou Institute of Respiratory Health, the First Affiliated Hospital of Guangzhou Medical University	the First Affiliated Hospital of Guangzhou Medical University & BGI-Shenzhen	Zhao et al
EPI_ISL_414688	hCoV-19/Guangzhou/GZMU0042/2020	Asia / China / Guangdong / Guangzhou	2020-02-25	State Key Laboratory of Respiratory Disease, National Clinical Research Center for Respiratory Disease, Guangzhou Institute of Respiratory Health, the First Affiliated Hospital of Guangzhou Medical University	The First Affiliated Hospital of Guangzhou Medical University & BGI-Shenzhen	Zhao et al
EPI_ISL_414689	hCoV-19/Guangzhou/GZMU0044/2020	Asia / China / Guangdong / Guangzhou	2020-02-25	State Key Laboratory of Respiratory Disease, National Clinical Research Center for Respiratory Disease, Guangzhou Institute of Respiratory Health, the First Affiliated Hospital of Guangzhou Medical University	The First Affiliated Hospital of Guangzhou Medical University & BGI-Shenzhen	Zhao et al
EPI_ISL_414690	hCoV-19/Guangzhou/GZMU0047/2020	Asia / China / Guangdong / Guangzhou	2020-02-25	State Key Laboratory of Respiratory Disease, National Clinical Research Center for Respiratory Disease, Guangzhou Institute of Respiratory Health, the First Affiliated Hospital of Guangzhou Medical University	The First Affiliated Hospital of Guangzhou Medical University & BGI-Shenzhen	Zhao et al
EPI_ISL_414691	hCoV-19/Guangzhou/GZMU0048/2020	Asia / China / Guangdong / Guangzhou	2020-02-25	State Key Laboratory of Respiratory Disease, National Clinical Research Center for Respiratory Disease, Guangzhou Institute of Respiratory Health, the First Affiliated Hospital of Guangzhou Medical University	The First Affiliated Hospital of Guangzhou Medical University & BGI-Shenzhen	Zhao et al
EPI_ISL_414692	hCoV-19/Guangzhou/GZMU0014/2020	Asia / China / Guangdong / Guangzhou	2020-02-25	State Key Laboratory of Respiratory Disease, National Clinical Research Center for Respiratory Disease, Guangzhou Institute of Respiratory Health, the First Affiliated Hospital of Guangzhou Medical University	The First Affiliated Hospital of Guangzhou Medical University & BGI-Shenzhen	Zhao et al
EPI_ISL_428443	hCoV-19/Guangdong/20SF115/2020	Asia / China / Guangdong / Guangzhou	2020-01-21	Guangdong Provincial Center for Diseases Control and Prevention;Guangdong Provincial Institute of Public Health	School of Public Health, The University of Hong Kong	Bosheng Li, Haogao Gu, Lijun Liang, Zhencui Li, Hui-Ling Yen, Yao Hu, Yingchao Song , Hanri Zeng, Tie Song, Jie Wu, Leo L.M. Poon
EPI_ISL_428450	hCoV-19/Guangdong/20SF156/2020	Asia / China / Guangdong / Guangzhou	2020-01-22	Guangdong Provincial Center for Diseases Control and Prevention;Guangdong Provincial Institute of Public Health	School of Public Health, The University of Hong Kong	Bosheng Li, Haogao Gu, Lijun Liang, Zhencui Li, Hui-Ling Yen, Yao Hu, Yingchao Song , Hanri Zeng, Tie Song, Jie Wu, Leo L.M. Poon
EPI_ISL_428458	hCoV-19/Guangdong/20SF2546/2020	Asia / China / Guangdong / Guangzhou	2020-02-06	Guangdong Provincial Center for Diseases Control and Prevention;Guangdong Provincial Institute of Public Health	School of Public Health, The University of Hong Kong	Bosheng Li, Haogao Gu, Lijun Liang, Zhencui Li, Hui-Ling Yen, Yao Hu, Yingchao Song , Hanri Zeng, Tie Song, Jie Wu, Leo L.M. Poon
EPI_ISL_428460	hCoV-19/Guangdong/20SF273/2020	Asia / China / Guangdong / Guangzhou	2020-01-23	Guangdong Provincial Center for Diseases Control and Prevention;Guangdong Provincial Institute of Public Health	School of Public Health, The University of Hong Kong	Bosheng Li, Haogao Gu, Lijun Liang, Zhencui Li, Hui-Ling Yen, Yao Hu, Yingchao Song , Hanri Zeng, Tie Song, Jie Wu, Leo L.M. Poon
EPI_ISL_428462	hCoV-19/Guangdong/20SF4047/2020	Asia / China / Guangdong / Guangzhou	2020-02-17	Guangdong Provincial Center for Diseases Control and Prevention;Guangdong Provincial Institute of Public Health	School of Public Health, The University of Hong Kong	Bosheng Li, Haogao Gu, Lijun Liang, Zhencui Li, Hui-Ling Yen, Yao Hu, Yingchao Song , Hanri Zeng, Tie Song, Jie Wu, Leo L.M. Poon
EPI_ISL_428463	hCoV-19/Guangdong/20SF4051/2020	Asia / China / Guangdong / Guangzhou	2020-02-17	Guangdong Provincial Center for Diseases Control and Prevention;Guangdong Provincial Institute of Public Health	School of Public Health, The University of Hong Kong	Bosheng Li, Haogao Gu, Lijun Liang, Zhencui Li, Hui-Ling Yen, Yao Hu, Yingchao Song , Hanri Zeng, Tie Song, Jie Wu, Leo L.M. Poon
EPI_ISL_428441	hCoV-19/Guangdong/20SF1107/2020	Asia / China / Guangdong / Huizhou	2020-01-29	Guangdong Provincial Center for Diseases Control and Prevention;Guangdong Provincial Institute of Public Health	School of Public Health, The University of Hong Kong	Bosheng Li, Haogao Gu, Lijun Liang, Zhencui Li, Hui-Ling Yen, Yao Hu, Yingchao Song , Hanri Zeng, Tie Song, Jie Wu, Leo L.M. Poon
EPI_ISL_428444	hCoV-19/Guangdong/20SF1152/2020	Asia / China / Guangdong / Huizhou	2020-01-30	Guangdong Provincial Center for Diseases Control and Prevention;Guangdong Provincial Institute of Public Health	School of Public Health, The University of Hong Kong	Bosheng Li, Haogao Gu, Lijun Liang, Zhencui Li, Hui-Ling Yen, Yao Hu, Yingchao Song , Hanri Zeng, Tie Song, Jie Wu, Leo L.M. Poon
EPI_ISL_428445	hCoV-19/Guangdong/20SF1153/2020	Asia / China / Guangdong / Huizhou	2020-01-30	Guangdong Provincial Center for Diseases Control and Prevention;Guangdong Provincial Institute of Public Health	School of Public Health, The University of Hong Kong	Bosheng Li, Haogao Gu, Lijun Liang, Zhencui Li, Hui-Ling Yen, Yao Hu, Yingchao Song , Hanri Zeng, Tie Song, Jie Wu, Leo L.M. Poon
EPI_ISL_428453	hCoV-19/Guangdong/20SF195/2020	Asia / China / Guangdong / Huizhou	2020-01-22	Guangdong Provincial Center for Diseases Control and Prevention;Guangdong Provincial Institute of Public Health	School of Public Health, The University of Hong Kong	Bosheng Li, Haogao Gu, Lijun Liang, Zhencui Li, Hui-Ling Yen, Yao Hu, Yingchao Song , Hanri Zeng, Tie Song, Jie Wu, Leo L.M. Poon
EPI_ISL_428454	hCoV-19/Guangdong/20SF198/2020	Asia / China / Guangdong / Huizhou	2020-01-22	Guangdong Provincial Center for Diseases Control and Prevention;Guangdong Provincial Institute of Public Health	School of Public Health, The University of Hong Kong	Bosheng Li, Haogao Gu, Lijun Liang, Zhencui Li, Hui-Ling Yen, Yao Hu, Yingchao Song , Hanri Zeng, Tie Song, Jie Wu, Leo L.M. Poon
EPI_ISL_428457	hCoV-19/Guangdong/20SF254/2020	Asia / China / Guangdong / Huizhou	2020-01-23	Guangdong Provincial Center for Diseases Control and Prevention;Guangdong Provincial Institute of Public Health	School of Public Health, The University of Hong Kong	Bosheng Li, Haogao Gu, Lijun Liang, Zhencui Li, Hui-Ling Yen, Yao Hu, Yingchao Song , Hanri Zeng, Tie Song, Jie Wu, Leo L.M. Poon
EPI_ISL_428461	hCoV-19/Guangdong/20SF316/2020	Asia / China / Guangdong / Huizhou	2020-01-24	Guangdong Provincial Center for Diseases Control and Prevention;Guangdong Provincial Institute of Public Health	School of Public Health, The University of Hong Kong	Bosheng Li, Haogao Gu, Lijun Liang, Zhencui Li, Hui-Ling Yen, Yao Hu, Yingchao Song , Hanri Zeng, Tie Song, Jie Wu, Leo L.M. Poon
EPI_ISL_428474	hCoV-19/Guangdong/20SF808/2020	Asia / China / Guangdong / Huizhou	2020-01-28	Guangdong Provincial Center for Diseases Control and Prevention;Guangdong Provincial Institute of Public Health	School of Public Health, The University of Hong Kong	Bosheng Li, Haogao Gu, Lijun Liang, Zhencui Li, Hui-Ling Yen, Yao Hu, Yingchao Song , Hanri Zeng, Tie Song, Jie Wu, Leo L.M. Poon
EPI_ISL_428475	hCoV-19/Guangdong/20SF812/2020	Asia / China / Guangdong / Huizhou	2020-01-28	Guangdong Provincial Center for Diseases Control and Prevention;Guangdong Provincial Institute of Public Health	School of Public Health, The University of Hong Kong	Bosheng Li, Haogao Gu, Lijun Liang, Zhencui Li, Hui-Ling Yen, Yao Hu, Yingchao Song , Hanri Zeng, Tie Song, Jie Wu, Leo L.M. Poon
EPI_ISL_428476	hCoV-19/Guangdong/20SF813/2020	Asia / China / Guangdong / Huizhou	2020-01-28	Guangdong Provincial Center for Diseases Control and Prevention;Guangdong Provincial Institute of Public Health	School of Public Health, The University of Hong Kong	Bosheng Li, Haogao Gu, Lijun Liang, Zhencui Li, Hui-Ling Yen, Yao Hu, Yingchao Song , Hanri Zeng, Tie Song, Jie Wu, Leo L.M. Poon
EPI_ISL_428470	hCoV-19/Guangdong/20SF684/2020	Asia / China / Guangdong / Shantou	2020-01-27	Guangdong Provincial Center for Diseases Control and Prevention;Guangdong Provincial Institute of Public Health	School of Public Health, The University of Hong Kong	Bosheng Li, Haogao Gu, Lijun Liang, Zhencui Li, Hui-Ling Yen, Yao Hu, Yingchao Song , Hanri Zeng, Tie Song, Jie Wu, Leo L.M. Poon
EPI_ISL_428471	hCoV-19/Guangdong/20SF685/2020	Asia / China / Guangdong / Shantou	2020-01-27	Guangdong Provincial Center for Diseases Control and Prevention;Guangdong Provincial Institute of Public Health	School of Public Health, The University of Hong Kong	Bosheng Li, Haogao Gu, Lijun Liang, Zhencui Li, Hui-Ling Yen, Yao Hu, Yingchao Song , Hanri Zeng, Tie Song, Jie Wu, Leo L.M. Poon
EPI_ISL_428442	hCoV-19/Guangdong/20SF1136/2020	Asia / China / Guangdong / Shanwei	2020-01-30	Guangdong Provincial Center for Diseases Control and Prevention;Guangdong Provincial Institute of Public Health	School of Public Health, The University of Hong Kong	Bosheng Li, Haogao Gu, Lijun Liang, Zhencui Li, Hui-Ling Yen, Yao Hu, Yingchao Song , Hanri Zeng, Tie Song, Jie Wu, Leo L.M. Poon
EPI_ISL_428452	hCoV-19/Guangdong/20SF190/2020	Asia / China / Guangdong / Shaoguan	2020-01-23	Guangdong Provincial Center for Diseases Control and Prevention;Guangdong Provincial Institute of Public Health	School of Public Health, The University of Hong Kong	Bosheng Li, Haogao Gu, Lijun Liang, Zhencui Li, Hui-Ling Yen, Yao Hu, Yingchao Song , Hanri Zeng, Tie Song, Jie Wu, Leo L.M. Poon
EPI_ISL_403935	hCoV-19/Guangdong/20SF025/2020	Asia / China / Guangdong / Shenzhen	2020-01-15	Guangdong Provincial Center for Diseases Control and Prevention; Guangdong Provincial Public Health	Department of Microbiology, Guangdong Provincial Center for Diseases Control and Prevention	Min Kang, Jie Wu, Jing Lu, Tao Liu, Baisheng Li, Shujiang Mei, Feng Ruan, Lifeng Lin, Changwen Ke, Haojie Zhong, Yingtao Zhang, Lirong Zou, Xuguang Chen, Qi Zhu, Jianpeng Xiao, Jianxiang Geng, Zhe Liu, Jianxiong Hu, Weilin Zeng, Xing Li, Yuhuang Liao, Xiujuan Tang, Songjian Xiao, Ying Wang, Yingchao Song, Xue Zhuang, Lijun Liang, Guanhao He, Huihong Deng, Tie Song, Jianfeng He, Wenjun Ma
EPI_ISL_405839	hCoV-19/Shenzhen/HKU-SZ-005/2020	Asia / China / Guangdong / Shenzhen	2020-01-11	The University of Hong Kong - Shenzhen Hospital	Li Ka Shing Faculty of Medicine, The University of Hong Kong	Chan,J.F.-W., Yuan,S., Kok,K.H., To,K.K.-W., Chu,H., Yang,J., Xing,F., Liu,J., Yip,C.C.-Y., Poon,R.W.-S., Tsai,H.W., Lo,S.K.-F., Chan,K.H., Poon,V.K.-M., Chan,W.M., Ip,J.D., Cai,J.P., Cheng,V.C.-C., Chen,H., Hui,C.K.-M. and Yuen,K.Y.
EPI_ISL_406030	hCoV-19/Shenzhen/HKU-SZ-002/2020	Asia / China / Guangdong / Shenzhen	2020-01-10	The University of Hong Kong - Shenzhen Hospital	Li Ka Shing Faculty of Medicine, The University of Hong Kong	Chan,J.F.-W., Yuan,S., Kok,K.H., To,K.K.-W., Chu,H., Yang,J., Xing,F., Liu,J., Yip,C.C.-Y., Poon,R.W.-S., Tsai,H.W., Lo,S.K.-F., Chan,K.H., Poon,V.K.-M., Chan,W.M., Ip,J.D., Cai,J.P., Cheng,V.C.-C., Chen,H., Hui,C.K.-M. and Yuen,K.Y.
EPI_ISL_428447	hCoV-19/Guangdong/20SF117/2020	Asia / China / Guangdong / Shenzhen	2020-01-21	Guangdong Provincial Center for Diseases Control and Prevention;Guangdong Provincial Institute of Public Health	School of Public Health, The University of Hong Kong	Bosheng Li, Haogao Gu, Lijun Liang, Zhencui Li, Hui-Ling Yen, Yao Hu, Yingchao Song , Hanri Zeng, Tie Song, Jie Wu, Leo L.M. Poon
EPI_ISL_428448	hCoV-19/Guangdong/20SF118/2020	Asia / China / Guangdong / Shenzhen	2020-01-21	Guangdong Provincial Center for Diseases Control and Prevention;Guangdong Provincial Institute of Public Health	School of Public Health, The University of Hong Kong	Bosheng Li, Haogao Gu, Lijun Liang, Zhencui Li, Hui-Ling Yen, Yao Hu, Yingchao Song , Hanri Zeng, Tie Song, Jie Wu, Leo L.M. Poon
EPI_ISL_428456	hCoV-19/Guangdong/20SF243/2020	Asia / China / Guangdong / Shenzhen	2020-01-22	Guangdong Provincial Center for Diseases Control and Prevention;Guangdong Provincial Institute of Public Health	School of Public Health, The University of Hong Kong	Bosheng Li, Haogao Gu, Lijun Liang, Zhencui Li, Hui-Ling Yen, Yao Hu, Yingchao Song , Hanri Zeng, Tie Song, Jie Wu, Leo L.M. Poon
EPI_ISL_428459	hCoV-19/Guangdong/20SF262/2020	Asia / China / Guangdong / Shenzhen	2020-01-23	Guangdong Provincial Center for Diseases Control and Prevention;Guangdong Provincial Institute of Public Health	School of Public Health, The University of Hong Kong	Bosheng Li, Haogao Gu, Lijun Liang, Zhencui Li, Hui-Ling Yen, Yao Hu, Yingchao Song , Hanri Zeng, Tie Song, Jie Wu, Leo L.M. Poon
EPI_ISL_428465	hCoV-19/Guangdong/20SF616/2020	Asia / China / Guangdong / Shenzhen	2020-01-24	Guangdong Provincial Center for Diseases Control and Prevention;Guangdong Provincial Institute of Public Health	School of Public Health, The University of Hong Kong	Bosheng Li, Haogao Gu, Lijun Liang, Zhencui Li, Hui-Ling Yen, Yao Hu, Yingchao Song , Hanri Zeng, Tie Song, Jie Wu, Leo L.M. Poon
EPI_ISL_428455	hCoV-19/Guangdong/20SF200/2020	Asia / China / Guangdong / Yangjiang	2020-01-23	Guangdong Provincial Center for Diseases Control and Prevention;Guangdong Provincial Institute of Public Health	School of Public Health, The University of Hong Kong	Bosheng Li, Haogao Gu, Lijun Liang, Zhencui Li, Hui-Ling Yen, Yao Hu, Yingchao Song , Hanri Zeng, Tie Song, Jie Wu, Leo L.M. Poon
EPI_ISL_428449	hCoV-19/Guangdong/20SF123/2020	Asia / China / Guangdong / Zhanjiang	2020-01-20	Guangdong Provincial Center for Diseases Control and Prevention;Guangdong Provincial Institute of Public Health	School of Public Health, The University of Hong Kong	Bosheng Li, Haogao Gu, Lijun Liang, Zhencui Li, Hui-Ling Yen, Yao Hu, Yingchao Song , Hanri Zeng, Tie Song, Jie Wu, Leo L.M. Poon
EPI_ISL_428464	hCoV-19/Guangdong/20SF602/2020	Asia / China / Guangdong / Zhanjiang	2020-01-25	Guangdong Provincial Center for Diseases Control and Prevention;Guangdong Provincial Institute of Public Health	School of Public Health, The University of Hong Kong	Bosheng Li, Haogao Gu, Lijun Liang, Zhencui Li, Hui-Ling Yen, Yao Hu, Yingchao Song , Hanri Zeng, Tie Song, Jie Wu, Leo L.M. Poon
EPI_ISL_428469	hCoV-19/Guangdong/20SF665/2020	Asia / China / Guangdong / Zhongshan	2020-01-27	Guangdong Provincial Center for Diseases Control and Prevention;Guangdong Provincial Institute of Public Health	School of Public Health, The University of Hong Kong	Bosheng Li, Haogao Gu, Lijun Liang, Zhencui Li, Hui-Ling Yen, Yao Hu, Yingchao Song , Hanri Zeng, Tie Song, Jie Wu, Leo L.M. Poon
EPI_ISL_403936	hCoV-19/Guangdong/20SF028/2020	Asia / China / Guangdong / Zhuhai	2020-01-17	Guangdong Provincial Center for Diseases Control and Prevention; Guangdong Provincial Public Health	Department of Microbiology, Guangdong Provincial Center for Diseases Control and Prevention	Min Kang, Jie Wu, Jing Lu, Tao Liu, Baisheng Li, Shujiang Mei, Feng Ruan, Lifeng Lin, Changwen Ke, Haojie Zhong, Yingtao Zhang, Lirong Zou, Xuguang Chen, Qi Zhu, Jianpeng Xiao, Jianxiang Geng, Zhe Liu, Jianxiong Hu, Weilin Zeng, Xing Li, Yuhuang Liao, Xiujuan Tang, Songjian Xiao, Ying Wang, Yingchao Song, Xue Zhuang, Lijun Liang, Guanhao He, Huihong Deng, Tie Song, Jianfeng He, Wenjun Ma
EPI_ISL_403937	hCoV-19/Guangdong/20SF040/2020	Asia / China / Guangdong / Zhuhai	2020-01-18	Guangdong Provincial Center for Diseases Control and Prevention; Guangdong Provincial Public Health	Department of Microbiology, Guangdong Provincial Center for Diseases Control and Prevention	Min Kang, Jie Wu, Jing Lu, Tao Liu, Baisheng Li, Shujiang Mei, Feng Ruan, Lifeng Lin, Changwen Ke, Haojie Zhong, Yingtao Zhang, Lirong Zou, Xuguang Chen, Qi Zhu, Jianpeng Xiao, Jianxiang Geng, Zhe Liu, Jianxiong Hu, Weilin Zeng, Xing Li, Yuhuang Liao, Xiujuan Tang, Songjian Xiao, Ying Wang, Yingchao Song, Xue Zhuang, Lijun Liang, Guanhao He, Huihong Deng, Tie Song, Jianfeng He, Wenjun Ma
EPI_ISL_406531	hCoV-19/Guangdong/20SF174/2020	Asia / China / Guangdong / Zhuhai	2020-01-22	Guangdong Provincial Center for Diseases Contorl and Prevention; Guangdong Provinical Public Health	Guangdong Provincial Center for Disease Control and Prevention	Min Kang, Jie Wu, Jing Lu, Tao Liu, Baisheng Li, Shujiang Mei, Feng Ruan, Lifeng Lin, Changwen Ke, Haojie Zhong, Yingtao Zhang, Lirong Zou, Xuguang Chen, Qi Zhu, Jianpeng Xiao, Jianxiang Geng, Zhe Liu, Jianxiong Hu, Weilin Zeng, Xing Li, Yuhuang Liao, Xiujuan Tang, Songjian Xiao, Ying Wang, Yingchao Song, Xue Zhuang, Lijun Liang, Guanhao He, Huihong Deng, Tie Song, Jianfeng He, Wenjun Ma
EPI_ISL_428440	hCoV-19/Guangdong/20SF043/2020	Asia / China / Guangdong / Zhuhai	2020-01-18	Guangdong Provincial Center for Diseases Control and Prevention;Guangdong Provincial Institute of Public Health	School of Public Health, The University of Hong Kong	Bosheng Li, Haogao Gu, Lijun Liang, Zhencui Li, Hui-Ling Yen, Yao Hu, Yingchao Song , Hanri Zeng, Tie Song, Jie Wu, Leo L.M. Poon
EPI_ISL_428446	hCoV-19/Guangdong/20SF1159/2020	Asia / China / Guangdong / Zhuhai	2020-01-31	Guangdong Provincial Center for Diseases Control and Prevention;Guangdong Provincial Institute of Public Health	School of Public Health, The University of Hong Kong	Bosheng Li, Haogao Gu, Lijun Liang, Zhencui Li, Hui-Ling Yen, Yao Hu, Yingchao Song , Hanri Zeng, Tie Song, Jie Wu, Leo L.M. Poon
EPI_ISL_428451	hCoV-19/Guangdong/20SF179/2020	Asia / China / Guangdong / Zhuhai	2020-01-22	Guangdong Provincial Center for Diseases Control and Prevention;Guangdong Provincial Institute of Public Health	School of Public Health, The University of Hong Kong	Bosheng Li, Haogao Gu, Lijun Liang, Zhencui Li, Hui-Ling Yen, Yao Hu, Yingchao Song , Hanri Zeng, Tie Song, Jie Wu, Leo L.M. Poon
EPI_ISL_428472	hCoV-19/Guangdong/20SF753/2020	Asia / China / Guangdong / Zhuhai	2020-01-28	Guangdong Provincial Center for Diseases Control and Prevention;Guangdong Provincial Institute of Public Health	School of Public Health, The University of Hong Kong	Bosheng Li, Haogao Gu, Lijun Liang, Zhencui Li, Hui-Ling Yen, Yao Hu, Yingchao Song , Hanri Zeng, Tie Song, Jie Wu, Leo L.M. Poon
EPI_ISL_428473	hCoV-19/Guangdong/20SF758/2020	Asia / China / Guangdong / Zhuhai	2020-01-27	Guangdong Provincial Center for Diseases Control and Prevention;Guangdong Provincial Institute of Public Health	School of Public Health, The University of Hong Kong	Bosheng Li, Haogao Gu, Lijun Liang, Zhencui Li, Hui-Ling Yen, Yao Hu, Yingchao Song , Hanri Zeng, Tie Song, Jie Wu, Leo L.M. Poon
EPI_ISL_412967	hCoV-19/China/IQTC02/2020	Asia / China / Guangzhou	2020-01-29	unknown	Technology Centre, Guangzhou Customs	Shi,Y., Zheng,K., Sun,J., Huang,J., Zhu,A., Zhuang,Z., Dai,J., Chen,Z., Sun,F., Zhang,Z., Li,X. and Wang,Y.
EPI_ISL_429074	hCoV-19/Guangzhou/GZMU0003/2020	Asia / China / Guangzhou	2020-02-07	The First Affiliated Hospital of Guangzhou Medical University	BGI-shenzhen & The First Affiliated Hospital of Guangzhou Medical University
EPI_ISL_429075	hCoV-19/Guangzhou/GZMU0008/2020	Asia / China / Guangzhou	2020-02-07	The First Affiliated Hospital of Guangzhou Medical University	BGI-shenzhen & The First Affiliated Hospital of Guangzhou Medical University
EPI_ISL_429076	hCoV-19/Guangzhou/GZMU0009/2020	Asia / China / Guangzhou	2020-02-07	The First Affiliated Hospital of Guangzhou Medical University	BGI-shenzhen & The First Affiliated Hospital of Guangzhou Medical University
EPI_ISL_429077	hCoV-19/Guangzhou/GZMU0010/2020	Asia / China / Guangzhou	2020-02-07	The First Affiliated Hospital of Guangzhou Medical University	BGI-shenzhen & The First Affiliated Hospital of Guangzhou Medical University
EPI_ISL_429078	hCoV-19/Guangzhou/GZMU0013/2020	Asia / China / Guangzhou	2020-02-07	The First Affiliated Hospital of Guangzhou Medical University	BGI-shenzhen & The First Affiliated Hospital of Guangzhou Medical University
EPI_ISL_429079	hCoV-19/Guangzhou/GZMU0017/2020	Asia / China / Guangzhou	2020-02-05	The First Affiliated Hospital of Guangzhou Medical University	BGI-shenzhen & The First Affiliated Hospital of Guangzhou Medical University
EPI_ISL_429080	hCoV-19/Guangzhou/GZMU0019/2020	Asia / China / Guangzhou	2020-02-05	The First Affiliated Hospital of Guangzhou Medical University	BGI-shenzhen & The First Affiliated Hospital of Guangzhou Medical University
EPI_ISL_429081	hCoV-19/Guangzhou/GZMU0020/2020	Asia / China / Guangzhou	2020-02-05	The First Affiliated Hospital of Guangzhou Medical University	BGI-shenzhen & The First Affiliated Hospital of Guangzhou Medical University
EPI_ISL_429082	hCoV-19/Guangzhou/GZMU0023/2020	Asia / China / Guangzhou	2020-02-05	The First Affiliated Hospital of Guangzhou Medical University	BGI-shenzhen & The First Affiliated Hospital of Guangzhou Medical University
EPI_ISL_429083	hCoV-19/Guangzhou/GZMU0024/2020	Asia / China / Guangzhou	2020-02-05	The First Affiliated Hospital of Guangzhou Medical University	BGI-shenzhen & The First Affiliated Hospital of Guangzhou Medical University
EPI_ISL_429084	hCoV-19/Guangzhou/GZMU0025/2020	Asia / China / Guangzhou	2020-02-05	The First Affiliated Hospital of Guangzhou Medical University	BGI-shenzhen & The First Affiliated Hospital of Guangzhou Medical University
EPI_ISL_429085	hCoV-19/Guangzhou/GZMU0033/2020	Asia / China / Guangzhou	2020-02-01	The First Affiliated Hospital of Guangzhou Medical University	BGI-shenzhen & The First Affiliated Hospital of Guangzhou Medical University
EPI_ISL_429086	hCoV-19/Guangzhou/GZMU0034/2020	Asia / China / Guangzhou	2020-02-01	The First Affiliated Hospital of Guangzhou Medical University	BGI-shenzhen & The First Affiliated Hospital of Guangzhou Medical University
EPI_ISL_429088	hCoV-19/Guangzhou/GZMU0035/2020	Asia / China / Guangzhou	2020-02-01	The First Affiliated Hospital of Guangzhou Medical University	BGI-shenzhen & The First Affiliated Hospital of Guangzhou Medical University
EPI_ISL_429089	hCoV-19/Guangzhou/GZMU0037/2020	Asia / China / Guangzhou	2020-02-08	The First Affiliated Hospital of Guangzhou Medical University	BGI-shenzhen & The First Affiliated Hospital of Guangzhou Medical University
EPI_ISL_429090	hCoV-19/Guangzhou/GZMU0039/2020	Asia / China / Guangzhou	2020-02-08	The First Affiliated Hospital of Guangzhou Medical University	BGI-shenzhen & The First Affiliated Hospital of Guangzhou Medical University
EPI_ISL_429091	hCoV-19/Guangzhou/GZMU0041/2020	Asia / China / Guangzhou	2020-02-08	The First Affiliated Hospital of Guangzhou Medical University	BGI-shenzhen & The First Affiliated Hospital of Guangzhou Medical University
EPI_ISL_429092	hCoV-19/Guangzhou/GZMU0045/2020	Asia / China / Guangzhou	2020-02-08	The First Affiliated Hospital of Guangzhou Medical University	BGI-shenzhen & The First Affiliated Hospital of Guangzhou Medical University
EPI_ISL_429093	hCoV-19/Guangzhou/GZMU0046/2020	Asia / China / Guangzhou	2020-02-08	The First Affiliated Hospital of Guangzhou Medical University	BGI-shenzhen & The First Affiliated Hospital of Guangzhou Medical University
EPI_ISL_429094	hCoV-19/Guangzhou/GZMU0049/2020	Asia / China / Guangzhou	2020-02-08	The First Affiliated Hospital of Guangzhou Medical University	BGI-shenzhen & The First Affiliated Hospital of Guangzhou Medical University
EPI_ISL_429095	hCoV-19/Guangzhou/GZMU0050/2020	Asia / China / Guangzhou	2020-02-08	The First Affiliated Hospital of Guangzhou Medical University	BGI-shenzhen & The First Affiliated Hospital of Guangzhou Medical University
EPI_ISL_429096	hCoV-19/Guangzhou/GZMU0051/2020	Asia / China / Guangzhou	2020-01-29	The First Affiliated Hospital of Guangzhou Medical University	BGI-shenzhen & The First Affiliated Hospital of Guangzhou Medical University
EPI_ISL_429097	hCoV-19/Guangzhou/GZMU0052/2020	Asia / China / Guangzhou	2020-01-29	The First Affiliated Hospital of Guangzhou Medical University	BGI-shenzhen & The First Affiliated Hospital of Guangzhou Medical University
EPI_ISL_429098	hCoV-19/Guangzhou/GZMU0054/2020	Asia / China / Guangzhou	2020-01-29	The First Affiliated Hospital of Guangzhou Medical University	BGI-shenzhen & The First Affiliated Hospital of Guangzhou Medical University
EPI_ISL_429099	hCoV-19/Guangzhou/GZMU0056/2020	Asia / China / Guangzhou	2020-01-29	The First Affiliated Hospital of Guangzhou Medical University	BGI-shenzhen & The First Affiliated Hospital of Guangzhou Medical University
EPI_ISL_429100	hCoV-19/Guangzhou/GZMU0057/2020	Asia / China / Guangzhou	2020-01-27	The First Affiliated Hospital of Guangzhou Medical University	BGI-shenzhen & The First Affiliated Hospital of Guangzhou Medical University
EPI_ISL_429101	hCoV-19/Guangzhou/GZMU0058/2020	Asia / China / Guangzhou	2020-01-27	The First Affiliated Hospital of Guangzhou Medical University	BGI-shenzhen & The First Affiliated Hospital of Guangzhou Medical University
EPI_ISL_429102	hCoV-19/Guangzhou/GZMU0059/2020	Asia / China / Guangzhou	2020-01-27	The First Affiliated Hospital of Guangzhou Medical University	BGI-shenzhen & The First Affiliated Hospital of Guangzhou Medical University
EPI_ISL_429103	hCoV-19/Guangzhou/GZMU0060/2020	Asia / China / Guangzhou	2020-02-09	The First Affiliated Hospital of Guangzhou Medical University	BGI-shenzhen & The First Affiliated Hospital of Guangzhou Medical University
EPI_ISL_429104	hCoV-19/Guangzhou/GZMU0036/2020	Asia / China / Guangzhou	2020-02-01	The First Affiliated Hospital of Guangzhou Medical University	BGI-shenzhen & The First Affiliated Hospital of Guangzhou Medical University
EPI_ISL_429105	hCoV-19/Guangzhou/GZMU0055/2020	Asia / China / Guangzhou	2020-01-29	The First Affiliated Hospital of Guangzhou Medical University	BGI-shenzhen & The First Affiliated Hospital of Guangzhou Medical University
EPI_ISL_415709	hCoV-19/Hangzhou/ZJU-01/2020	Asia / China / Hangzhou	2020-01-25	State Key Laboratory for Diagnosis and Treatment of Infectious Diseases, National Clinical Research Center for Infectious Diseases, First Affiliated Hospital, Zhejiang University School of Medicine, Hangzhou, China. 310003	State Key Laboratory for Diagnosis and Treatment of Infectious Diseases, National Clinical Research Center for Infectious Diseases, First Affiliated Hospital, Zhejiang University School of Medicine, Hangzhou, China. 310003	Hangping Yao, Nanping Wu, Chao Jiang, Xiangyun Lu, Linfang Cheng, Fumin Liu, Zhigang Wu, Haibo Wu, Changzhong Jin, Min Zheng, Lanjuan Li
EPI_ISL_415711	hCoV-19/Hangzhou/ZJU-05/2020	Asia / China / Hangzhou	2020-01-22	State Key Laboratory for Diagnosis and Treatment of Infectious Diseases, National Clinical Research Center for Infectious Diseases, First Affiliated Hospital, Zhejiang University School of Medicine, Hangzhou, China. 310003	State Key Laboratory for Diagnosis and Treatment of Infectious Diseases, National Clinical Research Center for Infectious Diseases, First Affiliated Hospital, Zhejiang University School of Medicine, Hangzhou, China. 310003	Hangping Yao, Nanping Wu, Chao Jiang, Xiangyun Lu, Linfang Cheng, Fumin Liu, Zhigang Wu, Haibo Wu, Changzhong Jin, Min Zheng, Lanjuan Li
EPI_ISL_416042	hCoV-19/Hangzhou/ZJU-02/2020	Asia / China / Hangzhou	2020-01-26	State Key Laboratory for Diagnosis and Treatment of Infectious Diseases, National Clinical Research Center for Infectious Diseases, First Affiliated Hospital, Zhejiang University School of Medicine, Hangzhou, China. 310003	State Key Laboratory for Diagnosis and Treatment of Infectious Diseases, National Clinical Research Center for Infectious Diseases, First Affiliated Hospital, Zhejiang University School of Medicine, Hangzhou, China. 310003	Hangping Yao, Nanping Wu, Chao Jiang, Xiangyun Lu, Linfang Cheng, Fumin Liu, Zhigang Wu, Haibo Wu, Changzhong Jin, Min Zheng, Lanjuan Li
EPI_ISL_416044	hCoV-19/Hangzhou/ZJU-03/2020	Asia / China / Hangzhou	2020-01-25	State Key Laboratory for Diagnosis and Treatment of Infectious Diseases, National Clinical Research Center for Infectious Diseases, First Affiliated Hospital, Zhejiang University School of Medicine, Hangzhou, China 310003	State Key Laboratory for Diagnosis and Treatment of Infectious Diseases, National Clinical Research Center for Infectious Diseases, First Affiliated Hospital, Zhejiang University School of Medicine, Hangzhou, China 310003	Hangping Yao, Nanping Wu, Chao Jiang, Xiangyun Lu, Linfang Cheng, Fumin Liu, Zhigang Wu, Haibo Wu, Changzhong Jin, Min Zheng, Lanjuan Li
EPI_ISL_416046	hCoV-19/Hangzhou/ZJU-04/2020	Asia / China / Hangzhou	2020-01-24	State Key Laboratory for Diagnosis and Treatment of Infectious Diseases, National Clinical Research Center for Infectious Diseases, First Affiliated Hospital, Zhejiang University School of Medicine, Hangzhou, China 310003	State Key Laboratory for Diagnosis and Treatment of Infectious Diseases, National Clinical Research Center for Infectious Diseases, First Affiliated Hospital, Zhejiang University School of Medicine, Hangzhou, China 310003	Hangping Yao, Nanping Wu, Chao Jiang, Xiangyun Lu, Linfang Cheng, Fumin Liu, Zhigang Wu, Haibo Wu, Changzhong Jin, Min Zheng, Lanjuan Li
EPI_ISL_416047	hCoV-19/Hangzhou/ZJU-06/2020	Asia / China / Hangzhou	2020-02-02	State Key Laboratory for Diagnosis and Treatment of Infectious Diseases, National Clinical Research Center for Infectious Diseases, First Affiliated Hospital, Zhejiang University School of Medicine, Hangzhou, China 310003	State Key Laboratory for Diagnosis and Treatment of Infectious Diseases, National Clinical Research Center for Infectious Diseases, First Affiliated Hospital, Zhejiang University School of Medicine, Hangzhou, China 310003	Hangping Yao, Nanping Wu, Chao Jiang, Xiangyun Lu, Linfang Cheng, Fumin Liu, Zhigang Wu, Haibo Wu, Changzhong Jin, Min Zheng, Lanjuan Li
EPI_ISL_416425	hCoV-19/Hangzhou/ZJU-07/2020	Asia / China / Hangzhou	2020-02-03	State Key Laboratory for Diagnosis and Treatment of Infectious Diseases, National Clinical Research Center for Infectious Diseases, First Affiliated Hospital, Zhejiang University School of Medicine, Hangzhou, China 310003	State Key Laboratory for Diagnosis and Treatment of Infectious Diseases, National Clinical Research Center for Infectious Diseases, First Affiliated Hospital, Zhejiang University School of Medicine, Hangzhou, China 310003	Hangping Yao, Nanping Wu, Chao Jiang, Xiangyun Lu, Linfang Cheng, Fumin Liu, Zhigang Wu, Haibo Wu, Changzhong Jin, Min Zheng, Lanjuan Li
EPI_ISL_416473	hCoV-19/Hangzhou/ZJU-08/2020	Asia / China / Hangzhou	2020-01-26	State Key Laboratory for Diagnosis and Treatment of Infectious Diseases, National Clinical Research Center for Infectious Diseases, First Affiliated Hospital, Zhejiang University School of Medicine, Hangzhou, China 310003	State Key Laboratory for Diagnosis and Treatment of Infectious Diseases, National Clinical Research Center for Infectious Diseases, First Affiliated Hospital, Zhejiang University School of Medicine, Hangzhou, China 310003	Hangping Yao, Nanping Wu, Chao Jiang, Xiangyun Lu, Linfang Cheng, Fumin Liu, Zhigang Wu, Haibo Wu, Changzhong Jin, Min Zheng, Lanjuan Li
EPI_ISL_416474	hCoV-19/Hangzhou/ZJU-09/2020	Asia / China / Hangzhou	2020-01-28	State Key Laboratory for Diagnosis and Treatment of Infectious Diseases, National Clinical Research Center for Infectious Diseases, First Affiliated Hospital, Zhejiang University School of Medicine, Hangzhou, China 310003	State Key Laboratory for Diagnosis and Treatment of Infectious Diseases, National Clinical Research Center for Infectious Diseases, First Affiliated Hospital, Zhejiang University School of Medicine, Hangzhou, China 310003	Hangping Yao, Nanping Wu, Chao Jiang, Xiangyun Lu, Linfang Cheng, Fumin Liu, Zhigang Wu, Haibo Wu, Changzhong Jin, Min Zheng, Lanjuan Li
EPI_ISL_418441	hCoV-19/Hangzhou/HZ48/2020	Asia / China / Hangzhou	2020-01-21	Hangzhou Center for Disease Control and Prevention	Inspection Center of Hangzhou Center for Disease Control and Prevention	Yu hua, Wang haoqiu, Li jun, Yu xinfeng, Pan jingcao
EPI_ISL_418442	hCoV-19/Hangzhou/HZ49/2020	Asia / China / Hangzhou	2020-01-21	Hangzhou Center for Disease Control and Prevention	Inspection Center of Hangzhou Center for Disease Control and Prevention	Yu hua, Wang haoqiu, Li jun, Yu xinfeng, Pan jingcao
EPI_ISL_418502	hCoV-19/Hangzhou/HZ60/2020	Asia / China / Hangzhou	2020-01-22	Hangzhou Center for Disease Control and Prevention	Inspection Center of Hangzhou Center for Disease Control and Prevention	Yu hua, Wang haoqiu, Li jun, Yu xinfeng, Pan jingcao
EPI_ISL_418503	hCoV-19/Hangzhou/HZ62/2020	Asia / China / Hangzhou	2020-01-22	Hangzhou Center for Disease Control and Prevention	Inspection Center of Hangzhou Center for Disease Control and Prevention	Yu hua, Wang haoqiu, Li jun, Yu xinfeng, Pan jingcao
EPI_ISL_418504	hCoV-19/Hangzhou/HZ79/2020	Asia / China / Hangzhou	2020-01-21	Hangzhou Center for Disease Control and Prevention	Inspection Center of Hangzhou Center for Disease Control and Prevention	Yu hua, Wang haoqiu, Li jun, Yu xinfeng, Pan jingcao
EPI_ISL_418506	hCoV-19/Hangzhou/HZ90/2020	Asia / China / Hangzhou	2020-01-21	Hangzhou Center for Disease Control and Prevention	Inspection Center of Hanghzou Center for Disease Control and Prevention	Yu hua, Wang haoqiu, Li jun, Yu xinfeng, Pan jingcao
EPI_ISL_418510	hCoV-19/Hangzhou/HZ185/2020	Asia / China / Hangzhou	2020-01-23	Hangzhou Center for Disease Control and Prevention	Insepction Center of Hangzhou Center for Disease Control and Prevention	Yu hua, Wang haoqiu, Li jun, Yu xinfeng, Pan jingcao
EPI_ISL_418513	hCoV-19/Hangzhou/HZ551/2020	Asia / China / Hangzhou	2020-01-25	Hangzhou Center for Disease Control and Prevention	Inspection Center of Hangzhou Center for Disease Control and Prevention	Yu hua, Wang haoqiu, Li jun, Yu xinfeng, Pan jingcao
EPI_ISL_418515	hCoV-19/Hangzhou/HZ638/2020	Asia / China / Hangzhou	2020-01-25	Hangzhou Center for Disease Control and Prevention	Inspection Center of Hangzhou Center for Disease Control and Prevention	Yu hua, Wang haoqiu, Li jun, Yu xinfeng, Pan jingcao
EPI_ISL_418990	hCoV-19/Hangzhou/ZJU-010/2020	Asia / China / Hangzhou	2020-02-03	State Key Laboratory for Diagnosis and Treatment of Infectious Diseases, National Clinical Research Center for Infectious Diseases, First Affiliated Hospital, Zhejiang University School of Medicine, Hangzhou, China 310003	State Key Laboratory for Diagnosis and Treatment of Infectious Diseases, National Clinical Research Center for Infectious Diseases, First Affiliated Hospital, Zhejiang University School of Medicine, Hangzhou, China 310003	Hangping Yao, Nanping Wu, Chao Jiang, Xiangyun Lu, Linfang Cheng, Fumin Liu, Zhigang Wu, Haibo Wu, Changzhong Jin, Min Zheng, Lanjuan Li
EPI_ISL_418991	hCoV-19/Hangzhou/ZJU-011/2020	Asia / China / Hangzhou	2020-02-04	State Key Laboratory for Diagnosis and Treatment of Infectious Diseases, National Clinical Research Center for Infectious Diseases, First Affiliated Hospital, Zhejiang University School of Medicine, Hangzhou, China 310003	State Key Laboratory for Diagnosis and Treatment of Infectious Diseases, National Clinical Research Center for Infectious Diseases, First Affiliated Hospital, Zhejiang University School of Medicine, Hangzhou, China 310003	Hangping Yao, Nanping Wu, Chao Jiang, Xiangyun Lu, Linfang Cheng, Fumin Liu, Zhigang Wu, Haibo Wu, Changzhong Jin, Min Zheng, Lanjuan Li
EPI_ISL_421221	hCoV-19/Hangzhou/HZCDC6789/2020	Asia / China / Hangzhou	2020-03-15	Hangzhou Center for Diseases Control and Prevention	Hangzhou Center for Diseases Control and Prevention	Jun Li, Haoqiu Wang, Lingfeng Mao, Hua Yu, Xinfen Yu, Zhou Sun, Xin Qian, Shuchang Chen, Junfang Chen, Xuchu Wang
EPI_ISL_421222	hCoV-19/Hangzhou/HZCDC6706/2020	Asia / China / Hangzhou	2020-03-14	Hangzhou Center for Diseases Control and Prevention	Hangzhou Center for Diseases Control and Prevention	Jun Li, Haoqiu Wang, Lingfeng Mao, Hua Yu, Xinfen Yu, Zhou Sun, Xin Qian, Shuchang Chen, Junfang Chen, Xuchu Wang
EPI_ISL_421223	hCoV-19/Hangzhou/HZCDC0167/2020	Asia / China / Hangzhou	2020-01-23	Hangzhou Center for Diseases Control and Prevention	Hangzhou Center for Diseases Control and Prevention	Jun Li, Haoqiu Wang, Lingfeng Mao, Hua Yu, Xinfen Yu, Zhou Sun, Xin Qian, Shuchang Chen, Junfang Chen, Xuchu Wang
EPI_ISL_421224	hCoV-19/Hangzhou/HZCDC0162/2020	Asia / China / Hangzhou	2020-01-23	Hangzhou Center for Diseases Control and Prevention	Hangzhou Center for Diseases Control and Prevention	Jun Li, Haoqiu Wang, Lingfeng Mao, Hua Yu, Xinfen Yu, Zhou Sun, Xin Qian, Shuchang Chen, Junfang Chen, Xuchu Wang
EPI_ISL_421225	hCoV-19/Hangzhou/HZCDC0135/2020	Asia / China / Hangzhou	2020-01-22	Hangzhou Center for Diseases Control and Prevention	Hangzhou Center for Diseases Control and Prevention	Jun Li, Haoqiu Wang, Lingfeng Mao, Hua Yu, Xinfen Yu, Zhou Sun, Xin Qian, Shuchang Chen, Junfang Chen, Xuchu Wang
EPI_ISL_421226	hCoV-19/Hangzhou/HZCDC0119/2020	Asia / China / Hangzhou	2020-01-22	Hangzhou Center for Diseases Control and Prevention	Hangzhou Center for Diseases Control and Prevention	Jun Li, Haoqiu Wang, Lingfeng Mao, Hua Yu, Xinfen Yu, Zhou Sun, Xin Qian, Shuchang Chen, Junfang Chen, Xuchu Wang
EPI_ISL_421227	hCoV-19/Hangzhou/HZCDC0091L/2020	Asia / China / Hangzhou	2020-01-21	Hangzhou Center for Diseases Control and Prevention	Hangzhou Center for Diseases Control and Prevention	Jun Li, Haoqiu Wang, Lingfeng Mao, Hua Yu, Xinfen Yu, Zhou Sun, Xin Qian, Shuchang Chen, Junfang Chen, Xuchu Wang
EPI_ISL_421228	hCoV-19/Hangzhou/HZCDC0091/2020	Asia / China / Hangzhou	2020-01-21	Hangzhou Center for Diseases Control and Prevention	Hangzhou Center for Diseases Control and Prevention	Jun Li, Haoqiu Wang, Lingfeng Mao, Hua Yu, Xinfen Yu, Zhou Sun, Xin Qian, Shuchang Chen, Junfang Chen, Xuchu Wang
EPI_ISL_421229	hCoV-19/Hangzhou/HZCDC0090L/2020	Asia / China / Hangzhou	2020-01-21	Hangzhou Center for Diseases Control and Prevention	Hangzhou Center for Diseases Control and Prevention	Jun Li, Haoqiu Wang, Lingfeng Mao, Hua Yu, Xinfen Yu, Zhou Sun, Xin Qian, Shuchang Chen, Junfang Chen, Xuchu Wang
EPI_ISL_421230	hCoV-19/Hangzhou/HZCDC0090/2020	Asia / China / Hangzhou	2020-01-21	Hangzhou Center for Diseases Control and Prevention	Hangzhou Center for Diseases Control and Prevention	Jun Li, Haoqiu Wang, Lingfeng Mao, Hua Yu, Xinfen Yu, Zhou Sun, Xin Qian, Shuchang Chen, Junfang Chen, Xuchu Wang
EPI_ISL_421231	hCoV-19/Hangzhou/HZCDC0049L/2020	Asia / China / Hangzhou	2020-01-21	Hangzhou Center for Diseases Control and Prevention	Hangzhou Center for Diseases Control and Prevention	Jun Li, Haoqiu Wang, Lingfeng Mao, Hua Yu, Xinfen Yu, Zhou Sun, Xin Qian, Shuchang Chen, Junfang Chen, Xuchu Wang
EPI_ISL_421232	hCoV-19/Hangzhou/HZCDC0048L/2020	Asia / China / Hangzhou	2020-01-21	Hangzhou Center for Diseases Control and Prevention	Hangzhou Center for Diseases Control and Prevention	Jun Li, Haoqiu Wang, Lingfeng Mao, Hua Yu, Xinfen Yu, Zhou Sun, Xin Qian, Shuchang Chen, Junfang Chen, Xuchu Wang
EPI_ISL_421233	hCoV-19/Hangzhou/HZCDC0048/2020	Asia / China / Hangzhou	2020-01-21	Hangzhou Center for Diseases Control and Prevention	Hangzhou Center for Diseases Control and Prevention	Jun Li, Haoqiu Wang, Lingfeng Mao, Hua Yu, Xinfen Yu, Zhou Sun, Xin Qian, Shuchang Chen, Junfang Chen, Xuchu Wang
EPI_ISL_421234	hCoV-19/Hangzhou/HZCDC0025/2020	Asia / China / Hangzhou	2020-01-21	Hangzhou Center for Diseases Control and Prevention	Hangzhou Center for Diseases Control and Prevention	Jun Li, Haoqiu Wang, Lingfeng Mao, Hua Yu, Xinfen Yu, Zhou Sun, Xin Qian, Shuchang Chen, Junfang Chen, Xuchu Wang
EPI_ISL_421235	hCoV-19/Hangzhou/HZCDC0013/2020	Asia / China / Hangzhou	2020-01-20	Hangzhou Center for Diseases Control and Prevention	Hangzhou Center for Diseases Control and Prevention	Jun Li, Haoqiu Wang, Lingfeng Mao, Hua Yu, Xinfen Yu, Zhou Sun, Xin Qian, Shuchang Chen, Junfang Chen, Xuchu Wang
EPI_ISL_421236	hCoV-19/Hangzhou/HZCDC0012/2020	Asia / China / Hangzhou	2020-01-20	Hangzhou Center for Diseases Control and Prevention	Hangzhou Center for Diseases Control and Prevention	Jun Li, Haoqiu Wang, Lingfeng Mao, Hua Yu, Xinfen Yu, Zhou Sun, Xin Qian, Shuchang Chen, Junfang Chen, Xuchu Wang
EPI_ISL_408487	hCoV-19/Henan/IVDC-HeN-002/2020	Asia / China / Henan / Zhengzhou	2020-01-20	National Institute for Viral Disease Control and Prevention, China CDC	National Institute for Viral Disease Control & Prevention, China CDC	Wenjie Tan, Jin Xu, Wenling Wang, Peihua Niu, Roujian Lu, Xueyong Huang, Xiang Zhao, Baoying Huang, Li Zhao, Fei Ye, Wenbo Xu, George F. Gao, Guizhen Wu
EPI_ISL_412459	hCoV-19/Jingzhou/HBCDC-HB-01/2020	Asia / China / Hubei / Jingzhou	2020-01-08	Jingzhou Center for Disease Control and Prevention	Hubei Provincial Center for Disease Control and Prevention	Bin Fang, Xiang Li, Xiao Yu, Linlin Liu, Bo Yang, Faxian Zhan, Guojun Ye, Xixiang Huo, Junqiang Xu, Bo Yu, Kun Cai, Jing Li, Maoyi Chen,Jie Hu, Chunlin Mao, Yongzhong Jiang.
EPI_ISL_412983	hCoV-19/Tianmen/HBCDC-HB-07/2020	Asia / China / Hubei / Tianmen	2020-02-08	Tianmen Center for Disease Control and Prevention	Hubei Provincial Center for Disease Control and Prevention	Bin Fang, Xiang Li, Xiao Yu, Linlin Liu, Bo Yang, Faxian Zhan, Guojun Ye, Xixiang Huo, Junqiang Xu, Bo Yu, Kun Cai, Jing Li, YiFa Zhu, Yangyang Tao,Xierong Li,Yongzhong Jiang.
EPI_ISL_402119	hCoV-19/Wuhan/IVDC-HB-01/2019	Asia / China / Hubei / Wuhan	2019-12-30	National Institute for Viral Disease Control and Prevention, China CDC	National Institute for Viral Disease Control and Prevention, China CDC	Wenjie Tan，Xiang Zhao，Wenling Wang，Xuejun Ma，Yongzhong Jiang，Roujian Lu, Ji Wang, Weimin Zhou，Peihua Niu，Peipei Liu，Faxian Zhan，Weifeng Shi，Baoying Huang，Jun Liu，Li Zhao，Yao Meng，Xiaozhou He，Fei Ye，Na Zhu，Yang Li，Jing Chen，Wenbo Xu，George F. Gao，Guizhen Wu
EPI_ISL_402129	hCoV-19/Wuhan/WIV06/2019	Asia / China / Hubei / Wuhan	2019-12-30	Wuhan Jinyintan Hospital	Wuhan Institute of Virology, Chinese Academy of Sciences	Peng Zhou, Xing-Lou Yang, Ding-Yu Zhang, Lei Zhang, Yan Zhu, Hao-Rui Si, Zhengli Shi
EPI_ISL_402130	hCoV-19/Wuhan/WIV07/2019	Asia / China / Hubei / Wuhan	2019-12-30	Wuhan Jinyintan Hospital	Wuhan Institute of Virology, Chinese Academy of Sciences	Peng Zhou, Xing-Lou Yang, Ding-Yu Zhang, Lei Zhang, Yan Zhu, Hao-Rui Si, Zhengli Shi
EPI_ISL_402132	hCoV-19/Wuhan/HBCDC-HB-01/2019	Asia / China / Hubei / Wuhan	2019-12-30	Wuhan Jinyintan Hospital	Hubei Provincial Center for Disease Control and Prevention	Bin Fang, Xiang Li, Xiao Yu, Linlin Liu, Bo Yang, Faxian Zhan, Guojun Ye, Xixiang Huo, Junqiang Xu, Bo Yu, Kun Cai, Jing Li, Yongzhong Jiang.
EPI_ISL_403928	hCoV-19/Wuhan/IPBCAMS-WH-05/2020	Asia / China / Hubei / Wuhan	2020-01-01	Institute of Pathogen Biology, Chinese Academy of Medical Sciences & Peking Union Medical College	Institute of Pathogen Biology, Chinese Academy of Medical Sciences & Peking Union Medical College	Lili Ren, Jianwei Wang, Qi Jin, Zichun Xiang, Zhiqiang Wu, Chao Wu, Yiwei Liu
EPI_ISL_403929	hCoV-19/Wuhan/IPBCAMS-WH-04/2019	Asia / China / Hubei / Wuhan	2019-12-30	Institute of Pathogen Biology, Chinese Academy of Medical Sciences & Peking Union Medical College	Institute of Pathogen Biology, Chinese Academy of Medical Sciences & Peking Union Medical College	Lili Ren, Jianwei Wang, Qi Jin, Zichun Xiang, Zhiqiang Wu, Chao Wu, Yiwei Liu
EPI_ISL_403930	hCoV-19/Wuhan/IPBCAMS-WH-03/2019	Asia / China / Hubei / Wuhan	2019-12-30	Institute of Pathogen Biology, Chinese Academy of Medical Sciences & Peking Union Medical College	Institute of Pathogen Biology, Chinese Academy of Medical Sciences & Peking Union Medical College	Lili Ren, Jianwei Wang, Qi Jin, Zichun Xiang, Zhiqiang Wu, Chao Wu, Yiwei Liu
EPI_ISL_403931	hCoV-19/Wuhan/IPBCAMS-WH-02/2019	Asia / China / Hubei / Wuhan	2019-12-30	Institute of Pathogen Biology, Chinese Academy of Medical Sciences & Peking Union Medical College	Institute of Pathogen Biology, Chinese Academy of Medical Sciences & Peking Union Medical College	Lili Ren, Jianwei Wang, Qi Jin, Zichun Xiang, Zhiqiang Wu, Chao Wu, Yiwei Liu
EPI_ISL_406716	hCoV-19/Wuhan/WHU01/2020	Asia / China / Hubei / Wuhan	2020-01-02	unknown	State Key Laboratory of Virology, Wuhan University	Chen,L., Liu,W., Zhang,Q., Xu,K., Ye,G., Wu,W., Sun,Z., Liu,F., Wu,K., Mei,Y., Zhang,W., Chen,Y., Li,Y., Shi,M., Lan,K. and Liu,Y.
EPI_ISL_406717	hCoV-19/Wuhan/WHU02/2020	Asia / China / Hubei / Wuhan	2020-01-02	unknown	State Key Laboratory of Virology, Wuhan University	Chen,L., Liu,W., Zhang,Q., Xu,K., Ye,G., Wu,W., Sun,Z., Liu,F., Wu,K., Mei,Y., Zhang,W., Chen,Y., Li,Y., Shi,M., Lan,K. and Liu,Y.
EPI_ISL_406798	hCoV-19/Wuhan/WH01/2019	Asia / China / Hubei / Wuhan	2019-12-26	General Hospital of Central Theater Command of People's Liberation Army of China	BGI & Institute of Microbiology, Chinese Academy of Sciences & Shandong First Medical University & Shandong Academy of Medical Sciences & General Hospital of Central Theater Command of People's Liberation Army of China	Weijun Chen, Yuhai Bi, Weifeng Shi and Zhenhong Hu
EPI_ISL_406800	hCoV-19/Wuhan/WH03/2020	Asia / China / Hubei / Wuhan	2020-01-01	General Hospital of Central Theater Command of People's Liberation Army of China	BGI & Institute of Microbiology, Chinese Academy of Sciences & Shandong First Medical University & Shandong Academy of Medical Sciences & General Hospital of Central Theater Command of People's Liberation Army of China	Weijun Chen, Yuhai Bi, Weifeng Shi and Zhenhong Hu
EPI_ISL_406801	hCoV-19/Wuhan/WH04/2020	Asia / China / Hubei / Wuhan	2020-01-05	General Hospital of Central Theater Command of People's Liberation Army of China	BGI & Institute of Microbiology, Chinese Academy of Sciences & Shandong First Medical University & Shandong Academy of Medical Sciences & General Hospital of Central Theater Command of People's Liberation Army of China	Weijun Chen, Yuhai Bi, Weifeng Shi and Zhenhong Hu
EPI_ISL_408978	hCoV-19/Wuhan/WH05/2020	Asia / China / Hubei / Wuhan	2020-02-07	Wuhan Fourth Hospital	Beijing Genomics Institute (BGI)	Weijun Chen
EPI_ISL_412898	hCoV-19/Wuhan/HBCDC-HB-02/2019	Asia / China / Hubei / Wuhan	2019-12-30	Wuhan Jinyintan Hospital	Hubei Provincial Center for Disease Control and Prevention	Bin Fang, Xiang Li, Xiao Yu, Linlin Liu, Bo Yang, Faxian Zhan, Guojun Ye, Xixiang Huo, Junqiang Xu, Bo Yu, Kun Cai, Jing Li, Yongzhong Jiang.
EPI_ISL_412899	hCoV-19/Wuhan/HBCDC-HB-03/2019	Asia / China / Hubei / Wuhan	2019-12-30	Wuhan Jinyintan Hospital	Hubei Provincial Center for Disease Control and Prevention	Bin Fang, Xiang Li, Xiao Yu, Linlin Liu, Bo Yang, Faxian Zhan, Guojun Ye, Xixiang Huo, Junqiang Xu, Bo Yu, Kun Cai, Jing Li, Yongzhong Jiang.
EPI_ISL_412900	hCoV-19/Wuhan/HBCDC-HB-04/2019	Asia / China / Hubei / Wuhan	2019-12-30	Wuhan Jinyintan Hospital	Hubei Provincial Center for Disease Control and Prevention	Bin Fang, Xiang Li, Xiao Yu, Linlin Liu, Bo Yang, Faxian Zhan, Guojun Ye, Xixiang Huo, Junqiang Xu, Bo Yu, Kun Cai, Jing Li, Yongzhong Jiang.
EPI_ISL_412978	hCoV-19/Wuhan/HBCDC-HB-02/2020	Asia / China / Hubei / Wuhan	2020-01-17	The Central Hospital Of Wuhan	Hubei Provincial Center for Disease Control and Prevention	Bin Fang, Xiang Li, Xiao Yu, Linlin Liu, Bo Yang, Faxian Zhan, Guojun Ye, Xixiang Huo, Junqiang Xu, Bo Yu, Kun Cai, Jing Li, Yongzhong Jiang.
EPI_ISL_412979	hCoV-19/Wuhan/HBCDC-HB-03/2020	Asia / China / Hubei / Wuhan	2020-01-18	Union Hospital of Tongji Medical College, Huazhong University of Science and Technology	Hubei Provincial Center for Disease Control and Prevention	Bin Fang, Xiang Li, Xiao Yu, Linlin Liu, Bo Yang, Faxian Zhan, Guojun Ye, Xixiang Huo, Junqiang Xu, Bo Yu, Kun Cai, Jing Li, Yongzhong Jiang.
EPI_ISL_412980	hCoV-19/Wuhan/HBCDC-HB-04/2020	Asia / China / Hubei / Wuhan	2020-01-18	Union Hospital of Tongji Medical College, Huazhong University of Science and Technology	Hubei Provincial Center for Disease Control and Prevention	Bin Fang, Xiang Li, Xiao Yu, Linlin Liu, Bo Yang, Faxian Zhan, Guojun Ye, Xixiang Huo, Junqiang Xu, Bo Yu, Kun Cai, Jing Li, Yongzhong Jiang.
EPI_ISL_412981	hCoV-19/Wuhan/HBCDC-HB-05/2020	Asia / China / Hubei / Wuhan	2020-01-18	CR&WISCO GENERAL HOSPITAL	Hubei Provincial Center for Disease Control and Prevention	Bin Fang, Xiang Li, Xiao Yu, Linlin Liu, Bo Yang, Faxian Zhan, Guojun Ye, Xixiang Huo, Junqiang Xu, Bo Yu, Kun Cai, Jing Li, Yongzhong Jiang.
EPI_ISL_412982	hCoV-19/Wuhan/HBCDC-HB-06/2020	Asia / China / Hubei / Wuhan	2020-02-07	Wuhan Lung Hospital	Hubei Provincial Center for Disease Control and Prevention	Bin Fang, Xiang Li, Xiao Yu, Linlin Liu, Bo Yang, Faxian Zhan, Guojun Ye, Xixiang Huo, Junqiang Xu, Bo Yu, Kun Cai, Jing Li, Yongzhong Jiang.
EPI_ISL_434534	hCoV-19/Wuhan/IVDC-HB-GX02/2019	Asia / China / Hubei / Wuhan	2019-12-30	National Institute for Viral Disease Control and Prevention, China CDC	National Institute for Viral Disease Control and Prevention, China CDC, Yunnan Provincial CDC	Wenjie Tan, Roujian Lu, Wenling Wang, Peihua Niu, Huijuan Wang, Baoying Huang, Li Zhao, Fei Ye, Guizhen Wu
EPI_ISL_402120	hCoV-19/Wuhan/IVDC-HB-04/2020	Asia / China / Hubei / Wuhan	2020-01-01	National Institute for Viral Disease Control and Prevention, China CDC	National Institute for Viral Disease Control and Prevention, China CDC	Wenjie Tan，Xiang Zhao，Wenling Wang，Xuejun Ma，Yongzhong Jiang，Roujian Lu，Ji Wang，Weimin Zhou，Peihua Niu，Peipei Liu，Faxian Zhan，Weifeng Shi，Baoying Huang，Jun Liu，Li Zhao，Yao Meng，Xiaozhou He，Fei Ye，Na Zhu，Yang Li，Jing Chen，Wenbo Xu，George F. Gao，Guizhen Wu
EPI_ISL_402121	hCoV-19/Wuhan/IVDC-HB-05/2019	Asia / China / Hubei / Wuhan	2019-12-30	National Institute for Viral Disease Control and Prevention, China CDC	National Institute for Viral Disease Control and Prevention, China CDC	Wenjie Tan，Xuejun Ma，Xiang Zhao，Wenling Wang，Yongzhong Jiang，Roujian Lu，Ji Wang，Peihua Niu, Weimin Zhou, Faxian Zhan，Weifeng Shi，Baoying Huang，Jun Liu，Li Zhao，Yao Meng，Fei Ye，Na Zhu, Xiaozhou He，Peipei Liu, Yang Li，Jing Chen，Wenbo Xu，George F. Gao，Guizhen Wu
EPI_ISL_402123	hCoV-19/Wuhan/IPBCAMS-WH-01/2019	Asia / China / Hubei / Wuhan	2019-12-24	Institute of Pathogen Biology, Chinese Academy of Medical Sciences & Peking Union Medical College	Institute of Pathogen Biology, Chinese Academy of Medical Sciences & Peking Union Medical College	Lili Ren, Jianwei Wang, Qi Jin, Zichun Xiang, Zhiqiang Wu, Chao Wu, Yiwei Liu
EPI_ISL_402124	hCoV-19/Wuhan/WIV04/2019	Asia / China / Hubei / Wuhan	2019-12-30	Wuhan Jinyintan Hospital	Wuhan Institute of Virology, Chinese Academy of Sciences	Peng Zhou, Xing-Lou Yang, Ding-Yu Zhang, Lei Zhang, Yan Zhu, Hao-Rui Si, Zhengli Shi
EPI_ISL_402127	hCoV-19/Wuhan/WIV02/2019	Asia / China / Hubei / Wuhan	2019-12-30	Wuhan Jinyintan Hospital	Wuhan Institute of Virology, Chinese Academy of Sciences	Peng Zhou, Xing-Lou Yang, Ding-Yu Zhang, Lei Zhang, Yan Zhu, Hao-Rui Si, Zhengli Shi
EPI_ISL_402128	hCoV-19/Wuhan/WIV05/2019	Asia / China / Hubei / Wuhan	2019-12-30	Wuhan Jinyintan Hospital	Wuhan Institute of Virology, Chinese Academy of Sciences	Peng Zhou, Xing-Lou Yang, Ding-Yu Zhang, Lei Zhang, Yan Zhu, Hao-Rui Si, Zhengli Shi
EPI_ISL_411950	hCoV-19/Jiangsu/JS01/2020	Asia / China / Jiangsu	2020-01-23	NHC Key laboratory of Enteric Pathogenic Microbiology, Institute of Pathogenic Microbiology	Jiangsu Provincial Center for Disease Control & Prevention	Lunbiao Cui,Kangchen Zhao,Xiaojuan Zhu,Yiyue Ge,Tao Wu,Bin Wu,Yin Chen,Fengcai Zhu,Baoli Zhu,Ming Wu
EPI_ISL_411952	hCoV-19/Jiangsu/JS02/2020	Asia / China / Jiangsu	2020-01-24	NHC Key laboratory of Enteric Pathogenic Microbiology, Institute of Pathogenic Microbiology	Jiangsu Provincial Center for Disease Control & Prevention	Kangchen Zhao, Xiaojuan Zhu, Lunbiao Cui, Tao Wu, Yiyue Ge, Bin Wu, Yin Chen, Fengcai Zhu, Baoli Zhu, Ming Wu
EPI_ISL_411953	hCoV-19/Jiangsu/JS03/2020	Asia / China / Jiangsu	2020-01-24	NHC Key laboratory of Enteric Pathogenic Microbiology, Institute of Pathogenic Microbiology	Jiangsu Provincial Center for Disease Control & Prevention	Kangchen Zhao, Xiaojuan Zhu, Lunbiao Cui, Tao Wu, Yiyue Ge, Bin Wu, Yin Chen, Fengcai Zhu, Baoli Zhu, Ming Wu
EPI_ISL_408488	hCoV-19/Jiangsu/IVDC-JS-001/2020	Asia / China / Jiangsu / Huaian	2020-01-19	National Institute for Viral Disease Control and Prevention, China CDC	National Institute for Viral Disease Control & Prevention, CCDC	Wenjie Tan, Shenjiao Wang, Wenling Wang, Peihua Niu, Roujian Lu, Kangchen Zhao, Xiang Zhao, Baoying Huang, Li Zhao, Fei Ye, Wenbo Xu, George F. Gao, Guizhen Wu
EPI_ISL_421242	hCoV-19/Ganzhou/JX81/2020	Asia / China / Jiangxi / Ganzhou	2020-01-25	Jiangxi Province Center for Disease Control and Prevention	Jiangxi Province Center for Disease Control and Prevention	JianXiong Li,Ying Xiong,Tian Gong,Yong Shi,Jun Zhou,Fang Xiao,ShiWen Liu,XiaoQing Liu,Gang Xu,DaJin Xiao,Xin Ran,YanNi Zhang
EPI_ISL_421253	hCoV-19/Jian/JX129/2020	Asia / China / Jiangxi / Jian	2020-01-26	Jiangxi Province Center for Disease Control and Prevention	Jiangxi Province Center for Disease Control and Prevention	JianXiong Li,Ying Xiong,Tian Gong,Yong Shi,Jun Zhou,Fang Xiao,ShiWen Liu,XiaoQing Liu,Gang Xu,DaJin Xiao,Xin Ran,YanNi Zhang
EPI_ISL_421256	hCoV-19/Jian/JX169/2020	Asia / China / Jiangxi / Jian	2020-01-27	Jiangxi Province Center for Disease Control and Prevention	Jiangxi Province Center for Disease Control and Prevention	JianXiong Li,Ying Xiong,Tian Gong,Yong Shi,Jun Zhou,Fang Xiao,ShiWen Liu,XiaoQing Liu,Gang Xu,DaJin Xiao,Xin Ran,YanNi Zhang
EPI_ISL_421237	hCoV-19/Jiujiang/JX22/2020	Asia / China / Jiangxi / Jiujiang	2020-01-22	Jiangxi Province Center for Disease Control and Prevention	Jiangxi Province Center for Disease Control and Prevention	JianXiong Li,Ying Xiong,Tian Gong,Yong Shi,Jun Zhou,Fang Xiao,ShiWen Liu,XiaoQing Liu,Gang Xu,DaJin Xiao,Xin Ran,YanNi Zhang
EPI_ISL_421238	hCoV-19/Nanchang/JX174/2020	Asia / China / Jiangxi / Nanchang	2020-01-29	Jiangxi Province Center for Disease Control and Prevention	Jiangxi Province Center for Disease Control and Prevention	JianXiong Li,Ying Xiong,Tian Gong,Yong Shi,Jun Zhou,Fang Xiao,ShiWen Liu,XiaoQing Liu,Gang Xu,DaJin Xiao,Xin Ran,YanNi Zhang
EPI_ISL_421241	hCoV-19/Nanchang/JX177/2020	Asia / China / Jiangxi / Nanchang	2020-01-30	Jiangxi Province Center for Disease Control and Prevention	Jiangxi Province Center for Disease Control and Prevention	JianXiong Li,Ying Xiong,Tian Gong,Yong Shi,Jun Zhou,Fang Xiao,ShiWen Liu,XiaoQing Liu,Gang Xu,DaJin Xiao,Xin Ran,YanNi Zhang
EPI_ISL_421243	hCoV-19/Nanchang/JX14/2020	Asia / China / Jiangxi / Nanchang	2020-01-21	Jiangxi Province Center for Disease Control and Prevention	Jiangxi Province Center for Disease Control and Prevention	JianXiong Li,Ying Xiong,Tian Gong,Yong Shi,Jun Zhou,Fang Xiao,ShiWen Liu,XiaoQing Liu,Gang Xu,DaJin Xiao,Xin Ran,YanNi Zhang
EPI_ISL_421245	hCoV-19/Nanchang/JX90/2020	Asia / China / Jiangxi / Nanchang	2020-01-25	Jiangxi Province Center for Disease Control and Prevention	Jiangxi Province Center for Disease Control and Prevention	JianXiong Li,Ying Xiong,Tian Gong,Yong Shi,Jun Zhou,Fang Xiao,ShiWen Liu,XiaoQing Liu,Gang Xu,DaJin Xiao,Xin Ran,YanNi Zhang
EPI_ISL_421246	hCoV-19/Nanchang/JXN3T4/2020	Asia / China / Jiangxi / Nanchang	2020-02-26	Jiangxi Province Center for Disease Control and Prevention	Jiangxi Province Center for Disease Control and Prevention	JianXiong Li,Ying Xiong,Tian Gong,Yong Shi,Jun Zhou,Fang Xiao,ShiWen Liu,XiaoQing Liu,Gang Xu,DaJin Xiao,Xin Ran,YanNi Zhang
EPI_ISL_421247	hCoV-19/Nanchang/JX149/2020	Asia / China / Jiangxi / Nanchang	2020-01-27	Jiangxi Province Center for Disease Control and Prevention	Jiangxi Province Center for Disease Control and Prevention	JianXiong Li,Ying Xiong,Tian Gong,Yong Shi,Jun Zhou,Fang Xiao,ShiWen Liu,XiaoQing Liu,Gang Xu,DaJin Xiao,Xin Ran,YanNi Zhang
EPI_ISL_421248	hCoV-19/Nanchang/JX39/2020	Asia / China / Jiangxi / Nanchang	2020-01-23	Jiangxi Province Center for Disease Control and Prevention	Jiangxi Province Center for Disease Control and Prevention	JianXiong Li,Ying Xiong,Tian Gong,Yong Shi,Jun Zhou,Fang Xiao,ShiWen Liu,XiaoQing Liu,Gang Xu,DaJin Xiao,Xin Ran,YanNi Zhang
EPI_ISL_421261	hCoV-19/Nanchang/JX176/2020	Asia / China / Jiangxi / Nanchang	2020-01-29	Jiangxi Province Center for Disease Control and Prevention	Jiangxi Province Center for Disease Control and Prevention	JianXiong Li,Ying Xiong,Tian Gong,Yong Shi,Jun Zhou,Fang Xiao,ShiWen Liu,XiaoQing Liu,Gang Xu,DaJin Xiao,Xin Ran,YanNi Zhang
EPI_ISL_421262	hCoV-19/Nanchang/JX155/2020	Asia / China / Jiangxi / Nanchang	2020-01-29	Jiangxi Province Center for Disease Control and Prevention	Jiangxi Province Center for Disease Control and Prevention	JianXiong Li,Ying Xiong,Tian Gong,Yong Shi,Jun Zhou,Fang Xiao,ShiWen Liu,XiaoQing Liu,Gang Xu,DaJin Xiao,Xin Ran,YanNi Zhang
EPI_ISL_408486	hCoV-19/Jiangxi/IVDC-JX-002/2020	Asia / China / Jiangxi / Pingxiang	2020-01-11	National Institute for Viral Disease Control and Prevention, China CDC	National Institute for Viral Disease Control & Prevention, CCDC	Wenjie Tan, Yong Shi, Wenling Wang, Peihua Niu, Roujian Lu, Jianxiong Li, Xiang Zhao, Baoying Huang, Li Zhao, Fei Ye, Wenbo Xu, George F. Gao, Guizhen Wu
EPI_ISL_421252	hCoV-19/Pingxiang/JX5/2020	Asia / China / Jiangxi / Pingxiang	2020-01-11	Jiangxi Province Center for Disease Control and Prevention	Jiangxi Province Center for Disease Control and Prevention	JianXiong Li,Ying Xiong,Tian Gong,Yong Shi,Jun Zhou,Fang Xiao,ShiWen Liu,XiaoQing Liu,Gang Xu,DaJin Xiao,Xin Ran,YanNi Zhang
EPI_ISL_421259	hCoV-19/Pingxiang/JX151/2020	Asia / China / Jiangxi / Pingxiang	2020-01-27	Jiangxi Province Center for Disease Control and Prevention	Jiangxi Province Center for Disease Control and Prevention	JianXiong Li,Ying Xiong,Tian Gong,Yong Shi,Jun Zhou,Fang Xiao,ShiWen Liu,XiaoQing Liu,Gang Xu,DaJin Xiao,Xin Ran,YanNi Zhang
EPI_ISL_421239	hCoV-19/Shangrao/JX105/2020	Asia / China / Jiangxi / Shangrao	2020-01-26	Jiangxi Province Center for Disease Control and Prevention	Jiangxi Province Center for Disease Control and Prevention	JianXiong Li,Ying Xiong,Tian Gong,Yong Shi,Jun Zhou,Fang Xiao,ShiWen Liu,XiaoQing Liu,Gang Xu,DaJin Xiao,Xin Ran,YanNi Zhang
EPI_ISL_421240	hCoV-19/Shangrao/JX1948/2020	Asia / China / Jiangxi / Shangrao	2020-02-05	Jiangxi Province Center for Disease Control and Prevention	Jiangxi Province Center for Disease Control and Prevention	JianXiong Li,Ying Xiong,Tian Gong,Yong Shi,Jun Zhou,Fang Xiao,ShiWen Liu,XiaoQing Liu,Gang Xu,DaJin Xiao,Xin Ran,YanNi Zhang
EPI_ISL_421244	hCoV-19/Shangrao/JX29/2020	Asia / China / Jiangxi / Shangrao	2020-01-22	Jiangxi Province Center for Disease Control and Prevention	Jiangxi Province Center for Disease Control and Prevention	JianXiong Li,Ying Xiong,Tian Gong,Yong Shi,Jun Zhou,Fang Xiao,ShiWen Liu,XiaoQing Liu,Gang Xu,DaJin Xiao,Xin Ran,YanNi Zhang
EPI_ISL_421250	hCoV-19/Shangrao/JX1177/2020	Asia / China / Jiangxi / Shangrao	2020-02-03	Jiangxi Province Center for Disease Control and Prevention	Jiangxi Province Center for Disease Control and Prevention	JianXiong Li,Ying Xiong,Tian Gong,Yong Shi,Jun Zhou,Fang Xiao,ShiWen Liu,XiaoQing Liu,Gang Xu,DaJin Xiao,Xin Ran,YanNi Zhang
EPI_ISL_421251	hCoV-19/Shangrao/JX1176/2020	Asia / China / Jiangxi / Shangrao	2020-02-03	Jiangxi Province Center for Disease Control and Prevention	Jiangxi Province Center for Disease Control and Prevention	JianXiong Li,Ying Xiong,Tian Gong,Yong Shi,Jun Zhou,Fang Xiao,ShiWen Liu,XiaoQing Liu,Gang Xu,DaJin Xiao,Xin Ran,YanNi Zhang
EPI_ISL_421254	hCoV-19/Shangrao/JX1178/2020	Asia / China / Jiangxi / Shangrao	2020-02-03	Jiangxi Province Center for Disease Control and Prevention	Jiangxi Province Center for Disease Control and Prevention	JianXiong Li,Ying Xiong,Tian Gong,Yong Shi,Jun Zhou,Fang Xiao,ShiWen Liu,XiaoQing Liu,Gang Xu,DaJin Xiao,Xin Ran,YanNi Zhang
EPI_ISL_421257	hCoV-19/Shangrao/JX1215/2020	Asia / China / Jiangxi / Shangrao	2020-02-02	Jiangxi Province Center for Disease Control and Prevention	Jiangxi Province Center for Disease Control and Prevention	JianXiong Li,Ying Xiong,Tian Gong,Yong Shi,Jun Zhou,Fang Xiao,ShiWen Liu,XiaoQing Liu,Gang Xu,DaJin Xiao,Xin Ran,YanNi Zhang
EPI_ISL_421258	hCoV-19/Shangrao/JX1974/2020	Asia / China / Jiangxi / Shangrao	2020-02-08	Jiangxi Province Center for Disease Control and Prevention	Jiangxi Province Center for Disease Control and Prevention	JianXiong Li,Ying Xiong,Tian Gong,Yong Shi,Jun Zhou,Fang Xiao,ShiWen Liu,XiaoQing Liu,Gang Xu,DaJin Xiao,Xin Ran,YanNi Zhang
EPI_ISL_421249	hCoV-19/Xinyu/JX122/2020	Asia / China / Jiangxi / Xinyu	2020-01-25	Jiangxi Province Center for Disease Control and Prevention	Jiangxi Province Center for Disease Control and Prevention	JianXiong Li,Ying Xiong,Tian Gong,Yong Shi,Jun Zhou,Fang Xiao,ShiWen Liu,XiaoQing Liu,Gang Xu,DaJin Xiao,Xin Ran,YanNi Zhang
EPI_ISL_421260	hCoV-19/Xinyu/JX124/2020	Asia / China / Jiangxi / Xinyu	2020-01-26	Jiangxi Province Center for Disease Control and Prevention	Jiangxi Province Center for Disease Control and Prevention	JianXiong Li,Ying Xiong,Tian Gong,Yong Shi,Jun Zhou,Fang Xiao,ShiWen Liu,XiaoQing Liu,Gang Xu,DaJin Xiao,Xin Ran,YanNi Zhang
EPI_ISL_417420	hCoV-19/NanChang/JX216/2020	Asia / China / NanChang	2020-03-23	Jiangxi province Center for Disease Control and Prevention	Jiangxi province Center for Disease Control and Prevention	Li jian Xiong
EPI_ISL_414934	hCoV-19/Shandong/LY001/2020	Asia / China / Shandong	2020-01-21	Shandong Provincial Center for Disease Control and Prevention	Beijing Institute of Microbiology and Epidemiology	Xiao-Lin Jiang, Xiao-Li Zhang, Xiang-Na Zhao, Cun-Bao Li, Jie Lei, Zeng-Qiang Kou, Wen-Kui Sun, Yang Hang, Feng Gao, Sheng-Xiang Ji, Can-Fang Lin, Bo Pang, Ming-Xiao Yao, Guo-Lin Wang, Lin Yao, Li-Jun Duan, Xiao Wei, Dian-Ming Kang, Mai-Juan Ma
EPI_ISL_414935	hCoV-19/Shandong/LY002/2020	Asia / China / Shandong	2020-01-21	Shandong Provincial Center for Disease Control and Prevention	Beijing Institute of Microbiology and Epidemiology	Xiao-Lin Jiang, Xiao-Li Zhang, Xiang-Na Zhao, Cun-Bao Li, Jie Lei, Zeng-Qiang Kou, Wen-Kui Sun, Yang Hang, Feng Gao, Sheng-Xiang Ji, Can-Fang Lin, Bo Pang, Ming-Xiao Yao, Guo-Lin Wang, Lin Yao, Li-Jun Duan, Xiao Wei, Dian-Ming Kang, Mai-Juan Ma
EPI_ISL_414936	hCoV-19/Shandong/LY003/2020	Asia / China / Shandong	2020-01-23	Shandong Provincial Center for Disease Control and Prevention	Beijing Institute of Microbiology and Epidemiology	Xiao-Lin Jiang, Xiao-Li Zhang, Xiang-Na Zhao, Cun-Bao Li, Jie Lei, Zeng-Qiang Kou, Wen-Kui Sun, Yang Hang, Feng Gao, Sheng-Xiang Ji, Can-Fang Lin, Bo Pang, Ming-Xiao Yao, Guo-Lin Wang, Lin Yao, Li-Jun Duan, Xiao Wei, Dian-Ming Kang, Mai-Juan Ma
EPI_ISL_414937	hCoV-19/Shandong/LY004/2020	Asia / China / Shandong	2020-01-26	Shandong Provincial Center for Disease Control and Prevention	Beijing Institute of Microbiology and Epidemiology	Xiao-Lin Jiang, Xiao-Li Zhang, Xiang-Na Zhao, Cun-Bao Li, Jie Lei, Zeng-Qiang Kou, Wen-Kui Sun, Yang Hang, Feng Gao, Sheng-Xiang Ji, Can-Fang Lin, Bo Pang, Ming-Xiao Yao, Guo-Lin Wang, Lin Yao, Li-Jun Duan, Xiao Wei, Dian-Ming Kang, Mai-Juan Ma
EPI_ISL_414938	hCoV-19/Shandong/LY005/2020	Asia / China / Shandong	2020-01-24	Shandong Provincial Center for Disease Control and Prevention	Beijing Institute of Microbiology and Epidemiology	Xiao-Lin Jiang, Xiao-Li Zhang, Xiang-Na Zhao, Cun-Bao Li, Jie Lei, Zeng-Qiang Kou, Wen-Kui Sun, Yang Hang, Feng Gao, Sheng-Xiang Ji, Can-Fang Lin, Bo Pang, Ming-Xiao Yao, Guo-Lin Wang, Lin Yao, Li-Jun Duan, Xiao Wei, Dian-Ming Kang, Mai-Juan Ma
EPI_ISL_414939	hCoV-19/Shandong/LY006/2020	Asia / China / Shandong	2020-01-25	Shandong Provincial Center for Disease Control and Prevention	Beijing Institute of Microbiology and Epidemiology	Xiao-Lin Jiang, Xiao-Li Zhang, Xiang-Na Zhao, Cun-Bao Li, Jie Lei, Zeng-Qiang Kou, Wen-Kui Sun, Yang Hang, Feng Gao, Sheng-Xiang Ji, Can-Fang Lin, Bo Pang, Ming-Xiao Yao, Guo-Lin Wang, Lin Yao, Li-Jun Duan, Xiao Wei, Dian-Ming Kang, Mai-Juan Ma
EPI_ISL_414940	hCoV-19/Shandong/LY007/2020	Asia / China / Shandong	2020-01-25	Shandong Provincial Center for Disease Control and Prevention	Beijing Institute of Microbiology and Epidemiology	Xiao-Lin Jiang, Xiao-Li Zhang, Xiang-Na Zhao, Cun-Bao Li, Jie Lei, Zeng-Qiang Kou, Wen-Kui Sun, Yang Hang, Feng Gao, Sheng-Xiang Ji, Can-Fang Lin, Bo Pang, Ming-Xiao Yao, Guo-Lin Wang, Lin Yao, Li-Jun Duan, Xiao Wei, Dian-Ming Kang, Mai-Juan Ma
EPI_ISL_414941	hCoV-19/Shandong/LY008/2020	Asia / China / Shandong	2020-01-30	Shandong Provincial Center for Disease Control and Prevention	Beijing Institute of Microbiology and Epidemiology	Xiao-Lin Jiang, Xiao-Li Zhang, Xiang-Na Zhao, Cun-Bao Li, Jie Lei, Zeng-Qiang Kou, Wen-Kui Sun, Yang Hang, Feng Gao, Sheng-Xiang Ji, Can-Fang Lin, Bo Pang, Ming-Xiao Yao, Guo-Lin Wang, Lin Yao, Li-Jun Duan, Xiao Wei, Dian-Ming Kang, Mai-Juan Ma
EPI_ISL_408482	hCoV-19/Shandong/IVDC-SD-001/2020	Asia / China / Shandong / Qingdao	2020-01-19	National Institute for Viral Disease Control and Prevention, China CDC	National Institute for Viral Disease Control & Prevention, CCDC	Wenjie Tan, Zhaoguo Wang, Xiang Zhao, Wenling Wang, Peihua Niu, Roujian Lu, Ti Liu, Baoying Huang, Li Zhao, Fei Ye, Wenbo Xu, George F. Gao, Guizhen Wu
EPI_ISL_408483	hCoV-19/Shanghai/IVDC-SH-001/2020	Asia / China / Shanghai	2020-01-20	National Institute for Viral Disease Control and Prevention, China CDC	National Institute for Viral Disease Control & Prevention, CCDC	Wenjie Tan，Zhen Teng,Xiang Zhao，Wenling Wang， Peihua Niu，Roujian Lu,Chongshan Li,Baoying Huang，Li Zhao，Fei Ye，Wenbo Xu，George F. Gao，Guizhen Wu
EPI_ISL_416319	hCoV-19/Shanghai/SH0005/2020	Asia / China / Shanghai	2020-01-28	Shanghai Public Health Clinical Center, Shanghai Medical College, Fudan University	National Research Center for Translational Medicine (Shanghai), Ruijin Hospital affiliated to Shanghai Jiao Tong University School of Medicine & Shanghai Public Health Clinical Center	Shengyue Wang, Xiaonan Zhang, Gang Lu, Yun Tan, Yun Ling, Hongzhou Lu, Saijuan Chen
EPI_ISL_416320	hCoV-19/Shanghai/SH0007/2020	Asia / China / Shanghai	2020-01-28	Shanghai Public Health Clinical Center, Shanghai Medical College, Fudan University	National Research Center for Translational Medicine (Shanghai), Ruijin Hospital affiliated to Shanghai Jiao Tong University School of Medicine & Shanghai Public Health Clinical Center	Shengyue Wang, Xiaonan Zhang, Gang Lu, Yun Tan, Yun Ling, Hongzhou Lu, Saijuan Chen
EPI_ISL_416321	hCoV-19/Shanghai/SH0008/2020	Asia / China / Shanghai	2020-01-28	Shanghai Public Health Clinical Center, Shanghai Medical College, Fudan University	National Research Center for Translational Medicine (Shanghai), Ruijin Hospital affiliated to Shanghai Jiao Tong University School of Medicine & Shanghai Public Health Clinical Center	Shengyue Wang, Xiaonan Zhang, Gang Lu, Yun Tan, Yun Ling, Hongzhou Lu, Saijuan Chen
EPI_ISL_416322	hCoV-19/Shanghai/SH0009/2020	Asia / China / Shanghai	2020-01-29	Shanghai Public Health Clinical Center, Shanghai Medical College, Fudan University	National Research Center for Translational Medicine (Shanghai), Ruijin Hospital affiliated to Shanghai Jiao Tong University School of Medicine & Shanghai Public Health Clinical Center	Shengyue Wang, Xiaonan Zhang, Gang Lu, Yun Tan, Yun Ling, Hongzhou Lu, Saijuan Chen
EPI_ISL_416323	hCoV-19/Shanghai/SH0010/2020	Asia / China / Shanghai	2020-01-29	Shanghai Public Health Clinical Center, Shanghai Medical College, Fudan University	National Research Center for Translational Medicine (Shanghai), Ruijin Hospital affiliated to Shanghai Jiao Tong University School of Medicine & Shanghai Public Health Clinical Center	Shengyue Wang, Xiaonan Zhang, Gang Lu, Yun Tan, Yun Ling, Hongzhou Lu, Saijuan Chen
EPI_ISL_416324	hCoV-19/Shanghai/SH0011/2020	Asia / China / Shanghai	2020-01-29	Shanghai Public Health Clinical Center, Shanghai Medical College, Fudan University	National Research Center for Translational Medicine (Shanghai), Ruijin Hospital affiliated to Shanghai Jiao Tong University School of Medicine & Shanghai Public Health Clinical Center	Shengyue Wang, Xiaonan Zhang, Gang Lu, Yun Tan, Yun Ling, Hongzhou Lu, Saijuan Chen
EPI_ISL_416325	hCoV-19/Shanghai/SH0012/2020	Asia / China / Shanghai	2020-02-02	Shanghai Public Health Clinical Center, Shanghai Medical College, Fudan University	National Research Center for Translational Medicine (Shanghai), Ruijin Hospital affiliated to Shanghai Jiao Tong University School of Medicine & Shanghai Public Health Clinical Center	Shengyue Wang, Xiaonan Zhang, Gang Lu, Yun Tan, Yun Ling, Hongzhou Lu, Saijuan Chen
EPI_ISL_416326	hCoV-19/Shanghai/SH0013/2020	Asia / China / Shanghai	2020-01-30	Shanghai Public Health Clinical Center, Shanghai Medical College, Fudan University	National Research Center for Translational Medicine (Shanghai), Ruijin Hospital affiliated to Shanghai Jiao Tong University School of Medicine & Shanghai Public Health Clinical Center	Shengyue Wang, Xiaonan Zhang, Gang Lu, Yun Tan, Yun Ling, Hongzhou Lu, Saijuan Chen
EPI_ISL_416327	hCoV-19/Shanghai/SH0014/2020	Asia / China / Shanghai	2020-01-28	Shanghai Public Health Clinical Center, Shanghai Medical College, Fudan University	National Research Center for Translational Medicine (Shanghai), Ruijin Hospital affiliated to Shanghai Jiao Tong University School of Medicine & Shanghai Public Health Clinical Center	Shengyue Wang, Xiaonan Zhang, Gang Lu, Yun Tan, Yun Ling, Hongzhou Lu, Saijuan Chen
EPI_ISL_416328	hCoV-19/Shanghai/SH0017/2020	Asia / China / Shanghai	2020-02-01	Shanghai Public Health Clinical Center, Shanghai Medical College, Fudan University	National Research Center for Translational Medicine (Shanghai), Ruijin Hospital affiliated to Shanghai Jiao Tong University School of Medicine & Shanghai Public Health Clinical Center	Shengyue Wang, Xiaonan Zhang, Gang Lu, Yun Tan, Yun Ling, Hongzhou Lu, Saijuan Chen
EPI_ISL_416329	hCoV-19/Shanghai/SH0020/2020	Asia / China / Shanghai	2020-02-01	Shanghai Public Health Clinical Center, Shanghai Medical College, Fudan University	National Research Center for Translational Medicine (Shanghai), Ruijin Hospital affiliated to Shanghai Jiao Tong University School of Medicine & Shanghai Public Health Clinical Center	Shengyue Wang, Xiaonan Zhang, Gang Lu, Yun Tan, Yun Ling, Hongzhou Lu, Saijuan Chen
EPI_ISL_416330	hCoV-19/Shanghai/SH0021/2020	Asia / China / Shanghai	2020-02-02	Shanghai Public Health Clinical Center, Shanghai Medical College, Fudan University	National Research Center for Translational Medicine (Shanghai), Ruijin Hospital affiliated to Shanghai Jiao Tong University School of Medicine & Shanghai Public Health Clinical Center	Shengyue Wang, Xiaonan Zhang, Gang Lu, Yun Tan, Yun Ling, Hongzhou Lu, Saijuan Chen
EPI_ISL_416331	hCoV-19/Shanghai/SH0022/2020	Asia / China / Shanghai	2020-01-30	Shanghai Public Health Clinical Center, Shanghai Medical College, Fudan University	National Research Center for Translational Medicine (Shanghai), Ruijin Hospital affiliated to Shanghai Jiao Tong University School of Medicine & Shanghai Public Health Clinical Center	Shengyue Wang, Xiaonan Zhang, Gang Lu, Yun Tan, Yun Ling, Hongzhou Lu, Saijuan Chen
EPI_ISL_416332	hCoV-19/Shanghai/SH0023/2020	Asia / China / Shanghai	2020-01-30	Shanghai Public Health Clinical Center, Shanghai Medical College, Fudan University	National Research Center for Translational Medicine (Shanghai), Ruijin Hospital affiliated to Shanghai Jiao Tong University School of Medicine & Shanghai Public Health Clinical Center	Shengyue Wang, Xiaonan Zhang, Gang Lu, Yun Tan, Yun Ling, Hongzhou Lu, Saijuan Chen
EPI_ISL_416333	hCoV-19/Shanghai/SH0024/2020	Asia / China / Shanghai	2020-01-30	Shanghai Public Health Clinical Center, Shanghai Medical College, Fudan University	National Research Center for Translational Medicine (Shanghai), Ruijin Hospital affiliated to Shanghai Jiao Tong University School of Medicine & Shanghai Public Health Clinical Center	Shengyue Wang, Xiaonan Zhang, Gang Lu, Yun Tan, Yun Ling, Hongzhou Lu, Saijuan Chen
EPI_ISL_416334	hCoV-19/Shanghai/SH0025/2020	Asia / China / Shanghai	2020-02-06	Shanghai Public Health Clinical Center, Shanghai Medical College, Fudan University	National Research Center for Translational Medicine (Shanghai), Ruijin Hospital affiliated to Shanghai Jiao Tong University School of Medicine & Shanghai Public Health Clinical Center	Shengyue Wang, Xiaonan Zhang, Gang Lu, Yun Tan, Yun Ling, Hongzhou Lu, Saijuan Chen
EPI_ISL_416335	hCoV-19/Shanghai/SH0026/2020	Asia / China / Shanghai	2020-02-02	Shanghai Public Health Clinical Center, Shanghai Medical College, Fudan University	National Research Center for Translational Medicine (Shanghai), Ruijin Hospital affiliated to Shanghai Jiao Tong University School of Medicine & Shanghai Public Health Clinical Center	Shengyue Wang, Xiaonan Zhang, Gang Lu, Yun Tan, Yun Ling, Hongzhou Lu, Saijuan Chen
EPI_ISL_416336	hCoV-19/Shanghai/SH0027/2020	Asia / China / Shanghai	2020-02-01	Shanghai Public Health Clinical Center, Shanghai Medical College, Fudan University	National Research Center for Translational Medicine (Shanghai), Ruijin Hospital affiliated to Shanghai Jiao Tong University School of Medicine & Shanghai Public Health Clinical Center	Shengyue Wang, Xiaonan Zhang, Gang Lu, Yun Tan, Yun Ling, Hongzhou Lu, Saijuan Chen
EPI_ISL_416337	hCoV-19/Shanghai/SH0028/2020	Asia / China / Shanghai	2020-02-04	Shanghai Public Health Clinical Center, Shanghai Medical College, Fudan University	National Research Center for Translational Medicine (Shanghai), Ruijin Hospital affiliated to Shanghai Jiao Tong University School of Medicine & Shanghai Public Health Clinical Center	Shengyue Wang, Xiaonan Zhang, Gang Lu, Yun Tan, Yun Ling, Hongzhou Lu, Saijuan Chen
EPI_ISL_416338	hCoV-19/Shanghai/SH0029/2020	Asia / China / Shanghai	2020-02-01	Shanghai Public Health Clinical Center, Shanghai Medical College, Fudan University	National Research Center for Translational Medicine (Shanghai), Ruijin Hospital affiliated to Shanghai Jiao Tong University School of Medicine & Shanghai Public Health Clinical Center	Shengyue Wang, Xiaonan Zhang, Gang Lu, Yun Tan, Yun Ling, Hongzhou Lu, Saijuan Chen
EPI_ISL_416339	hCoV-19/Shanghai/SH0030/2020	Asia / China / Shanghai	2020-02-03	Shanghai Public Health Clinical Center, Shanghai Medical College, Fudan University	National Research Center for Translational Medicine (Shanghai), Ruijin Hospital affiliated to Shanghai Jiao Tong University School of Medicine & Shanghai Public Health Clinical Center	Shengyue Wang, Xiaonan Zhang, Gang Lu, Yun Tan, Yun Ling, Hongzhou Lu, Saijuan Chen
EPI_ISL_416340	hCoV-19/Shanghai/SH0031/2020	Asia / China / Shanghai	2020-02-02	Shanghai Public Health Clinical Center, Shanghai Medical College, Fudan University	National Research Center for Translational Medicine (Shanghai), Ruijin Hospital affiliated to Shanghai Jiao Tong University School of Medicine & Shanghai Public Health Clinical Center	Shengyue Wang, Xiaonan Zhang, Gang Lu, Yun Tan, Yun Ling, Hongzhou Lu, Saijuan Chen
EPI_ISL_416341	hCoV-19/Shanghai/SH0032/2020	Asia / China / Shanghai	2020-02-01	Shanghai Public Health Clinical Center, Shanghai Medical College, Fudan University	National Research Center for Translational Medicine (Shanghai), Ruijin Hospital affiliated to Shanghai Jiao Tong University School of Medicine & Shanghai Public Health Clinical Center	Shengyue Wang, Xiaonan Zhang, Gang Lu, Yun Tan, Yun Ling, Hongzhou Lu, Saijuan Chen
EPI_ISL_416342	hCoV-19/Shanghai/SH0033/2020	Asia / China / Shanghai	2020-02-04	Shanghai Public Health Clinical Center, Shanghai Medical College, Fudan University	National Research Center for Translational Medicine (Shanghai), Ruijin Hospital affiliated to Shanghai Jiao Tong University School of Medicine & Shanghai Public Health Clinical Center	Shengyue Wang, Xiaonan Zhang, Gang Lu, Yun Tan, Yun Ling, Hongzhou Lu, Saijuan Chen
EPI_ISL_416343	hCoV-19/Shanghai/SH0034/2020	Asia / China / Shanghai	2020-02-04	Shanghai Public Health Clinical Center, Shanghai Medical College, Fudan University	National Research Center for Translational Medicine (Shanghai), Ruijin Hospital affiliated to Shanghai Jiao Tong University School of Medicine & Shanghai Public Health Clinical Center	Shengyue Wang, Xiaonan Zhang, Gang Lu, Yun Tan, Yun Ling, Hongzhou Lu, Saijuan Chen
EPI_ISL_416344	hCoV-19/Shanghai/SH0035/2020	Asia / China / Shanghai	2020-01-30	Shanghai Public Health Clinical Center, Shanghai Medical College, Fudan University	National Research Center for Translational Medicine (Shanghai), Ruijin Hospital affiliated to Shanghai Jiao Tong University School of Medicine & Shanghai Public Health Clinical Center	Shengyue Wang, Xiaonan Zhang, Gang Lu, Yun Tan, Yun Ling, Hongzhou Lu, Saijuan Chen
EPI_ISL_416345	hCoV-19/Shanghai/SH0036/2020	Asia / China / Shanghai	2020-02-04	Shanghai Public Health Clinical Center, Shanghai Medical College, Fudan University	National Research Center for Translational Medicine (Shanghai), Ruijin Hospital affiliated to Shanghai Jiao Tong University School of Medicine & Shanghai Public Health Clinical Center	Shengyue Wang, Xiaonan Zhang, Gang Lu, Yun Tan, Yun Ling, Hongzhou Lu, Saijuan Chen
EPI_ISL_416346	hCoV-19/Shanghai/SH0037/2020	Asia / China / Shanghai	2020-01-30	Shanghai Public Health Clinical Center, Shanghai Medical College, Fudan University	National Research Center for Translational Medicine (Shanghai), Ruijin Hospital affiliated to Shanghai Jiao Tong University School of Medicine & Shanghai Public Health Clinical Center	Shengyue Wang, Xiaonan Zhang, Gang Lu, Yun Tan, Yun Ling, Hongzhou Lu, Saijuan Chen
EPI_ISL_416347	hCoV-19/Shanghai/SH0038/2020	Asia / China / Shanghai	2020-02-06	Shanghai Public Health Clinical Center, Shanghai Medical College, Fudan University	National Research Center for Translational Medicine (Shanghai), Ruijin Hospital affiliated to Shanghai Jiao Tong University School of Medicine & Shanghai Public Health Clinical Center	Shengyue Wang, Xiaonan Zhang, Gang Lu, Yun Tan, Yun Ling, Hongzhou Lu, Saijuan Chen
EPI_ISL_416348	hCoV-19/Shanghai/SH0039/2020	Asia / China / Shanghai	2020-02-06	Shanghai Public Health Clinical Center, Shanghai Medical College, Fudan University	National Research Center for Translational Medicine (Shanghai), Ruijin Hospital affiliated to Shanghai Jiao Tong University School of Medicine & Shanghai Public Health Clinical Center	Shengyue Wang, Xiaonan Zhang, Gang Lu, Yun Tan, Yun Ling, Hongzhou Lu, Saijuan Chen
EPI_ISL_416349	hCoV-19/Shanghai/SH0040/2020	Asia / China / Shanghai	2020-01-30	Shanghai Public Health Clinical Center, Shanghai Medical College, Fudan University	National Research Center for Translational Medicine (Shanghai), Ruijin Hospital affiliated to Shanghai Jiao Tong University School of Medicine & Shanghai Public Health Clinical Center	Shengyue Wang, Xiaonan Zhang, Gang Lu, Yun Tan, Yun Ling, Hongzhou Lu, Saijuan Chen
EPI_ISL_416350	hCoV-19/Shanghai/SH0041/2020	Asia / China / Shanghai	2020-01-29	Shanghai Public Health Clinical Center, Shanghai Medical College, Fudan University	National Research Center for Translational Medicine (Shanghai), Ruijin Hospital affiliated to Shanghai Jiao Tong University School of Medicine & Shanghai Public Health Clinical Center	Shengyue Wang, Xiaonan Zhang, Gang Lu, Yun Tan, Yun Ling, Hongzhou Lu, Saijuan Chen
EPI_ISL_416351	hCoV-19/Shanghai/SH0042/2020	Asia / China / Shanghai	2020-02-06	Shanghai Public Health Clinical Center, Shanghai Medical College, Fudan University	National Research Center for Translational Medicine (Shanghai), Ruijin Hospital affiliated to Shanghai Jiao Tong University School of Medicine & Shanghai Public Health Clinical Center	Shengyue Wang, Xiaonan Zhang, Gang Lu, Yun Tan, Yun Ling, Hongzhou Lu, Saijuan Chen
EPI_ISL_416352	hCoV-19/Shanghai/SH0043/2020	Asia / China / Shanghai	2020-01-30	Shanghai Public Health Clinical Center, Shanghai Medical College, Fudan University	National Research Center for Translational Medicine (Shanghai), Ruijin Hospital affiliated to Shanghai Jiao Tong University School of Medicine & Shanghai Public Health Clinical Center	Shengyue Wang, Xiaonan Zhang, Gang Lu, Yun Tan, Yun Ling, Hongzhou Lu, Saijuan Chen
EPI_ISL_416353	hCoV-19/Shanghai/SH0044/2020	Asia / China / Shanghai	2020-02-04	Shanghai Public Health Clinical Center, Shanghai Medical College, Fudan University	National Research Center for Translational Medicine (Shanghai), Ruijin Hospital affiliated to Shanghai Jiao Tong University School of Medicine & Shanghai Public Health Clinical Center	Shengyue Wang, Xiaonan Zhang, Gang Lu, Yun Tan, Yun Ling, Hongzhou Lu, Saijuan Chen
EPI_ISL_416354	hCoV-19/Shanghai/SH0045/2020	Asia / China / Shanghai	2020-02-04	Shanghai Public Health Clinical Center, Shanghai Medical College, Fudan University	National Research Center for Translational Medicine (Shanghai), Ruijin Hospital affiliated to Shanghai Jiao Tong University School of Medicine & Shanghai Public Health Clinical Center	Shengyue Wang, Xiaonan Zhang, Gang Lu, Yun Tan, Yun Ling, Hongzhou Lu, Saijuan Chen
EPI_ISL_416355	hCoV-19/Shanghai/SH0047/2020	Asia / China / Shanghai	2020-02-04	Shanghai Public Health Clinical Center, Shanghai Medical College, Fudan University	National Research Center for Translational Medicine (Shanghai), Ruijin Hospital affiliated to Shanghai Jiao Tong University School of Medicine & Shanghai Public Health Clinical Center	Shengyue Wang, Xiaonan Zhang, Gang Lu, Yun Tan, Yun Ling, Hongzhou Lu, Saijuan Chen
EPI_ISL_416356	hCoV-19/Shanghai/SH0048/2020	Asia / China / Shanghai	2020-02-01	Shanghai Public Health Clinical Center, Shanghai Medical College, Fudan University	National Research Center for Translational Medicine (Shanghai), Ruijin Hospital affiliated to Shanghai Jiao Tong University School of Medicine & Shanghai Public Health Clinical Center	Shengyue Wang, Xiaonan Zhang, Gang Lu, Yun Tan, Yun Ling, Hongzhou Lu, Saijuan Chen
EPI_ISL_416357	hCoV-19/Shanghai/SH0049/2020	Asia / China / Shanghai	2020-02-01	Shanghai Public Health Clinical Center, Shanghai Medical College, Fudan University	National Research Center for Translational Medicine (Shanghai), Ruijin Hospital affiliated to Shanghai Jiao Tong University School of Medicine & Shanghai Public Health Clinical Center	Shengyue Wang, Xiaonan Zhang, Gang Lu, Yun Tan, Yun Ling, Hongzhou Lu, Saijuan Chen
EPI_ISL_416358	hCoV-19/Shanghai/SH0050/2020	Asia / China / Shanghai	2020-02-05	Shanghai Public Health Clinical Center, Shanghai Medical College, Fudan University	National Research Center for Translational Medicine (Shanghai), Ruijin Hospital affiliated to Shanghai Jiao Tong University School of Medicine & Shanghai Public Health Clinical Center	Shengyue Wang, Xiaonan Zhang, Gang Lu, Yun Tan, Yun Ling, Hongzhou Lu, Saijuan Chen
EPI_ISL_416359	hCoV-19/Shanghai/SH0051/2020	Asia / China / Shanghai	2020-02-06	Shanghai Public Health Clinical Center, Shanghai Medical College, Fudan University	National Research Center for Translational Medicine (Shanghai), Ruijin Hospital affiliated to Shanghai Jiao Tong University School of Medicine & Shanghai Public Health Clinical Center	Shengyue Wang, Xiaonan Zhang, Gang Lu, Yun Tan, Yun Ling, Hongzhou Lu, Saijuan Chen
EPI_ISL_416360	hCoV-19/Shanghai/SH0052/2020	Asia / China / Shanghai	2020-02-01	Shanghai Public Health Clinical Center, Shanghai Medical College, Fudan University	National Research Center for Translational Medicine (Shanghai), Ruijin Hospital affiliated to Shanghai Jiao Tong University School of Medicine & Shanghai Public Health Clinical Center	Shengyue Wang, Xiaonan Zhang, Gang Lu, Yun Tan, Yun Ling, Hongzhou Lu, Saijuan Chen
EPI_ISL_416361	hCoV-19/Shanghai/SH0053/2020	Asia / China / Shanghai	2020-02-01	Shanghai Public Health Clinical Center, Shanghai Medical College, Fudan University	National Research Center for Translational Medicine (Shanghai), Ruijin Hospital affiliated to Shanghai Jiao Tong University School of Medicine & Shanghai Public Health Clinical Center	Shengyue Wang, Xiaonan Zhang, Gang Lu, Yun Tan, Yun Ling, Hongzhou Lu, Saijuan Chen
EPI_ISL_416362	hCoV-19/Shanghai/SH0054/2020	Asia / China / Shanghai	2020-02-02	Shanghai Public Health Clinical Center, Shanghai Medical College, Fudan University	National Research Center for Translational Medicine (Shanghai), Ruijin Hospital affiliated to Shanghai Jiao Tong University School of Medicine & Shanghai Public Health Clinical Center	Shengyue Wang, Xiaonan Zhang, Gang Lu, Yun Tan, Yun Ling, Hongzhou Lu, Saijuan Chen
EPI_ISL_416363	hCoV-19/Shanghai/SH0055/2020	Asia / China / Shanghai	2020-02-08	Shanghai Public Health Clinical Center, Shanghai Medical College, Fudan University	National Research Center for Translational Medicine (Shanghai), Ruijin Hospital affiliated to Shanghai Jiao Tong University School of Medicine & Shanghai Public Health Clinical Center	Shengyue Wang, Xiaonan Zhang, Gang Lu, Yun Tan, Yun Ling, Hongzhou Lu, Saijuan Chen
EPI_ISL_416364	hCoV-19/Shanghai/SH0056/2020	Asia / China / Shanghai	2020-02-08	Shanghai Public Health Clinical Center, Shanghai Medical College, Fudan University	National Research Center for Translational Medicine (Shanghai), Ruijin Hospital affiliated to Shanghai Jiao Tong University School of Medicine & Shanghai Public Health Clinical Center	Shengyue Wang, Xiaonan Zhang, Gang Lu, Yun Tan, Yun Ling, Hongzhou Lu, Saijuan Chen
EPI_ISL_416365	hCoV-19/Shanghai/SH0058/2020	Asia / China / Shanghai	2020-01-30	Shanghai Public Health Clinical Center, Shanghai Medical College, Fudan University	National Research Center for Translational Medicine (Shanghai), Ruijin Hospital affiliated to Shanghai Jiao Tong University School of Medicine & Shanghai Public Health Clinical Center	Shengyue Wang, Xiaonan Zhang, Gang Lu, Yun Tan, Yun Ling, Hongzhou Lu, Saijuan Chen
EPI_ISL_416366	hCoV-19/Shanghai/SH0059/2020	Asia / China / Shanghai	2020-01-30	Shanghai Public Health Clinical Center, Shanghai Medical College, Fudan University	National Research Center for Translational Medicine (Shanghai), Ruijin Hospital affiliated to Shanghai Jiao Tong University School of Medicine & Shanghai Public Health Clinical Center	Shengyue Wang, Xiaonan Zhang, Gang Lu, Yun Tan, Yun Ling, Hongzhou Lu, Saijuan Chen
EPI_ISL_416367	hCoV-19/Shanghai/SH0060/2020	Asia / China / Shanghai	2020-02-01	Shanghai Public Health Clinical Center, Shanghai Medical College, Fudan University	National Research Center for Translational Medicine (Shanghai), Ruijin Hospital affiliated to Shanghai Jiao Tong University School of Medicine & Shanghai Public Health Clinical Center	Shengyue Wang, Xiaonan Zhang, Gang Lu, Yun Tan, Yun Ling, Hongzhou Lu, Saijuan Chen
EPI_ISL_416368	hCoV-19/Shanghai/SH0065/2020	Asia / China / Shanghai	2020-02-05	Shanghai Public Health Clinical Center, Shanghai Medical College, Fudan University	National Research Center for Translational Medicine (Shanghai), Ruijin Hospital affiliated to Shanghai Jiao Tong University School of Medicine & Shanghai Public Health Clinical Center	Shengyue Wang, Xiaonan Zhang, Gang Lu, Yun Tan, Yun Ling, Hongzhou Lu, Saijuan Chen
EPI_ISL_416369	hCoV-19/Shanghai/SH0066/2020	Asia / China / Shanghai	2020-02-05	Shanghai Public Health Clinical Center, Shanghai Medical College, Fudan University	National Research Center for Translational Medicine (Shanghai), Ruijin Hospital affiliated to Shanghai Jiao Tong University School of Medicine & Shanghai Public Health Clinical Center	Shengyue Wang, Xiaonan Zhang, Gang Lu, Yun Tan, Yun Ling, Hongzhou Lu, Saijuan Chen
EPI_ISL_416370	hCoV-19/Shanghai/SH0067/2020	Asia / China / Shanghai	2020-02-01	Shanghai Public Health Clinical Center, Shanghai Medical College, Fudan University	National Research Center for Translational Medicine (Shanghai), Ruijin Hospital affiliated to Shanghai Jiao Tong University School of Medicine & Shanghai Public Health Clinical Center	Shengyue Wang, Xiaonan Zhang, Gang Lu, Yun Tan, Yun Ling, Hongzhou Lu, Saijuan Chen
EPI_ISL_416371	hCoV-19/Shanghai/SH0068/2020	Asia / China / Shanghai	2020-02-05	Shanghai Public Health Clinical Center, Shanghai Medical College, Fudan University	National Research Center for Translational Medicine (Shanghai), Ruijin Hospital affiliated to Shanghai Jiao Tong University School of Medicine & Shanghai Public Health Clinical Center	Shengyue Wang, Xiaonan Zhang, Gang Lu, Yun Tan, Yun Ling, Hongzhou Lu, Saijuan Chen
EPI_ISL_416372	hCoV-19/Shanghai/SH0069/2020	Asia / China / Shanghai	2020-02-01	Shanghai Public Health Clinical Center, Shanghai Medical College, Fudan University	National Research Center for Translational Medicine (Shanghai), Ruijin Hospital affiliated to Shanghai Jiao Tong University School of Medicine & Shanghai Public Health Clinical Center	Shengyue Wang, Xiaonan Zhang, Gang Lu, Yun Tan, Yun Ling, Hongzhou Lu, Saijuan Chen
EPI_ISL_416373	hCoV-19/Shanghai/SH0070/2020	Asia / China / Shanghai	2020-02-07	Shanghai Public Health Clinical Center, Shanghai Medical College, Fudan University	National Research Center for Translational Medicine (Shanghai), Ruijin Hospital affiliated to Shanghai Jiao Tong University School of Medicine & Shanghai Public Health Clinical Center	Shengyue Wang, Xiaonan Zhang, Gang Lu, Yun Tan, Yun Ling, Hongzhou Lu, Saijuan Chen
EPI_ISL_416374	hCoV-19/Shanghai/SH0071/2020	Asia / China / Shanghai	2020-02-07	Shanghai Public Health Clinical Center, Shanghai Medical College, Fudan University	National Research Center for Translational Medicine (Shanghai), Ruijin Hospital affiliated to Shanghai Jiao Tong University School of Medicine & Shanghai Public Health Clinical Center	Shengyue Wang, Xiaonan Zhang, Gang Lu, Yun Tan, Yun Ling, Hongzhou Lu, Saijuan Chen
EPI_ISL_416375	hCoV-19/Shanghai/SH0072/2020	Asia / China / Shanghai	2020-02-01	Shanghai Public Health Clinical Center, Shanghai Medical College, Fudan University	National Research Center for Translational Medicine (Shanghai), Ruijin Hospital affiliated to Shanghai Jiao Tong University School of Medicine & Shanghai Public Health Clinical Center	Shengyue Wang, Xiaonan Zhang, Gang Lu, Yun Tan, Yun Ling, Hongzhou Lu, Saijuan Chen
EPI_ISL_416376	hCoV-19/Shanghai/SH0073/2020	Asia / China / Shanghai	2020-02-05	Shanghai Public Health Clinical Center, Shanghai Medical College, Fudan University	National Research Center for Translational Medicine (Shanghai), Ruijin Hospital affiliated to Shanghai Jiao Tong University School of Medicine & Shanghai Public Health Clinical Center	Shengyue Wang, Xiaonan Zhang, Gang Lu, Yun Tan, Yun Ling, Hongzhou Lu, Saijuan Chen
EPI_ISL_416377	hCoV-19/Shanghai/SH0074/2020	Asia / China / Shanghai	2020-02-07	Shanghai Public Health Clinical Center, Shanghai Medical College, Fudan University	National Research Center for Translational Medicine (Shanghai), Ruijin Hospital affiliated to Shanghai Jiao Tong University School of Medicine & Shanghai Public Health Clinical Center	Shengyue Wang, Xiaonan Zhang, Gang Lu, Yun Tan, Yun Ling, Hongzhou Lu, Saijuan Chen
EPI_ISL_416378	hCoV-19/Shanghai/SH0075/2020	Asia / China / Shanghai	2020-01-30	Shanghai Public Health Clinical Center, Shanghai Medical College, Fudan University	National Research Center for Translational Medicine (Shanghai), Ruijin Hospital affiliated to Shanghai Jiao Tong University School of Medicine & Shanghai Public Health Clinical Center	Shengyue Wang, Xiaonan Zhang, Gang Lu, Yun Tan, Yun Ling, Hongzhou Lu, Saijuan Chen
EPI_ISL_416379	hCoV-19/Shanghai/SH0076/2020	Asia / China / Shanghai	2020-02-01	Shanghai Public Health Clinical Center, Shanghai Medical College, Fudan University	National Research Center for Translational Medicine (Shanghai), Ruijin Hospital affiliated to Shanghai Jiao Tong University School of Medicine & Shanghai Public Health Clinical Center	Shengyue Wang, Xiaonan Zhang, Gang Lu, Yun Tan, Yun Ling, Hongzhou Lu, Saijuan Chen
EPI_ISL_416380	hCoV-19/Shanghai/SH0077/2020	Asia / China / Shanghai	2020-02-09	Shanghai Public Health Clinical Center, Shanghai Medical College, Fudan University	National Research Center for Translational Medicine (Shanghai), Ruijin Hospital affiliated to Shanghai Jiao Tong University School of Medicine & Shanghai Public Health Clinical Center	Shengyue Wang, Xiaonan Zhang, Gang Lu, Yun Tan, Yun Ling, Hongzhou Lu, Saijuan Chen
EPI_ISL_416381	hCoV-19/Shanghai/SH0079/2020	Asia / China / Shanghai	2020-02-01	Shanghai Public Health Clinical Center, Shanghai Medical College, Fudan University	National Research Center for Translational Medicine (Shanghai), Ruijin Hospital affiliated to Shanghai Jiao Tong University School of Medicine & Shanghai Public Health Clinical Center	Shengyue Wang, Xiaonan Zhang, Gang Lu, Yun Tan, Yun Ling, Hongzhou Lu, Saijuan Chen
EPI_ISL_416382	hCoV-19/Shanghai/SH0080/2020	Asia / China / Shanghai	2020-02-08	Shanghai Public Health Clinical Center, Shanghai Medical College, Fudan University	National Research Center for Translational Medicine (Shanghai), Ruijin Hospital affiliated to Shanghai Jiao Tong University School of Medicine & Shanghai Public Health Clinical Center	Shengyue Wang, Xiaonan Zhang, Gang Lu, Yun Tan, Yun Ling, Hongzhou Lu, Saijuan Chen
EPI_ISL_416383	hCoV-19/Shanghai/SH0081/2020	Asia / China / Shanghai	2020-02-01	Shanghai Public Health Clinical Center, Shanghai Medical College, Fudan University	National Research Center for Translational Medicine (Shanghai), Ruijin Hospital affiliated to Shanghai Jiao Tong University School of Medicine & Shanghai Public Health Clinical Center	Shengyue Wang, Xiaonan Zhang, Gang Lu, Yun Tan, Yun Ling, Hongzhou Lu, Saijuan Chen
EPI_ISL_416384	hCoV-19/Shanghai/SH0083/2020	Asia / China / Shanghai	2020-02-04	Shanghai Public Health Clinical Center, Shanghai Medical College, Fudan University	National Research Center for Translational Medicine (Shanghai), Ruijin Hospital affiliated to Shanghai Jiao Tong University School of Medicine & Shanghai Public Health Clinical Center	Shengyue Wang, Xiaonan Zhang, Gang Lu, Yun Tan, Yun Ling, Hongzhou Lu, Saijuan Chen
EPI_ISL_416385	hCoV-19/Shanghai/SH0085/2020	Asia / China / Shanghai	2020-01-30	Shanghai Public Health Clinical Center, Shanghai Medical College, Fudan University	National Research Center for Translational Medicine (Shanghai), Ruijin Hospital affiliated to Shanghai Jiao Tong University School of Medicine & Shanghai Public Health Clinical Center	Shengyue Wang, Xiaonan Zhang, Gang Lu, Yun Tan, Yun Ling, Hongzhou Lu, Saijuan Chen
EPI_ISL_416386	hCoV-19/Shanghai/SH0086/2020	Asia / China / Shanghai	2020-01-31	Shanghai Public Health Clinical Center, Shanghai Medical College, Fudan University	National Research Center for Translational Medicine (Shanghai), Ruijin Hospital affiliated to Shanghai Jiao Tong University School of Medicine & Shanghai Public Health Clinical Center	Shengyue Wang, Xiaonan Zhang, Gang Lu, Yun Tan, Yun Ling, Hongzhou Lu, Saijuan Chen
EPI_ISL_416387	hCoV-19/Shanghai/SH0088/2020	Asia / China / Shanghai	2020-02-01	Shanghai Public Health Clinical Center, Shanghai Medical College, Fudan University	National Research Center for Translational Medicine (Shanghai), Ruijin Hospital affiliated to Shanghai Jiao Tong University School of Medicine & Shanghai Public Health Clinical Center	Shengyue Wang, Xiaonan Zhang, Gang Lu, Yun Tan, Yun Ling, Hongzhou Lu, Saijuan Chen
EPI_ISL_416388	hCoV-19/Shanghai/SH0091/2020	Asia / China / Shanghai	2020-02-05	Shanghai Public Health Clinical Center, Shanghai Medical College, Fudan University	National Research Center for Translational Medicine (Shanghai), Ruijin Hospital affiliated to Shanghai Jiao Tong University School of Medicine & Shanghai Public Health Clinical Center	Shengyue Wang, Xiaonan Zhang, Gang Lu, Yun Tan, Yun Ling, Hongzhou Lu, Saijuan Chen
EPI_ISL_416389	hCoV-19/Shanghai/SH0093/2020	Asia / China / Shanghai	2020-01-21	Shanghai Public Health Clinical Center, Shanghai Medical College, Fudan University	National Research Center for Translational Medicine (Shanghai), Ruijin Hospital affiliated to Shanghai Jiao Tong University School of Medicine & Shanghai Public Health Clinical Center	Shengyue Wang, Xiaonan Zhang, Gang Lu, Yun Tan, Yun Ling, Hongzhou Lu, Saijuan Chen
EPI_ISL_416390	hCoV-19/Shanghai/SH0094/2020	Asia / China / Shanghai	2020-01-31	Shanghai Public Health Clinical Center, Shanghai Medical College, Fudan University	National Research Center for Translational Medicine (Shanghai), Ruijin Hospital affiliated to Shanghai Jiao Tong University School of Medicine & Shanghai Public Health Clinical Center	Shengyue Wang, Xiaonan Zhang, Gang Lu, Yun Tan, Yun Ling, Hongzhou Lu, Saijuan Chen
EPI_ISL_416391	hCoV-19/Shanghai/SH0098/2020	Asia / China / Shanghai	2020-02-02	Shanghai Public Health Clinical Center, Shanghai Medical College, Fudan University	National Research Center for Translational Medicine (Shanghai), Ruijin Hospital affiliated to Shanghai Jiao Tong University School of Medicine & Shanghai Public Health Clinical Center	Shengyue Wang, Xiaonan Zhang, Gang Lu, Yun Tan, Yun Ling, Hongzhou Lu, Saijuan Chen
EPI_ISL_416392	hCoV-19/Shanghai/SH0100/2020	Asia / China / Shanghai	2020-02-02	Shanghai Public Health Clinical Center, Shanghai Medical College, Fudan University	National Research Center for Translational Medicine (Shanghai), Ruijin Hospital affiliated to Shanghai Jiao Tong University School of Medicine & Shanghai Public Health Clinical Center	Shengyue Wang, Xiaonan Zhang, Gang Lu, Yun Tan, Yun Ling, Hongzhou Lu, Saijuan Chen
EPI_ISL_416393	hCoV-19/Shanghai/SH0101/2020	Asia / China / Shanghai	2020-02-09	Shanghai Public Health Clinical Center, Shanghai Medical College, Fudan University	National Research Center for Translational Medicine (Shanghai), Ruijin Hospital affiliated to Shanghai Jiao Tong University School of Medicine & Shanghai Public Health Clinical Center	Shengyue Wang, Xiaonan Zhang, Gang Lu, Yun Tan, Yun Ling, Hongzhou Lu, Saijuan Chen
EPI_ISL_416394	hCoV-19/Shanghai/SH0102/2020	Asia / China / Shanghai	2020-02-14	Shanghai Public Health Clinical Center, Shanghai Medical College, Fudan University	National Research Center for Translational Medicine (Shanghai), Ruijin Hospital affiliated to Shanghai Jiao Tong University School of Medicine & Shanghai Public Health Clinical Center	Shengyue Wang, Xiaonan Zhang, Gang Lu, Yun Tan, Yun Ling, Hongzhou Lu, Saijuan Chen
EPI_ISL_416395	hCoV-19/Shanghai/SH0104/2020	Asia / China / Shanghai	2020-02-09	Shanghai Public Health Clinical Center, Shanghai Medical College, Fudan University	National Research Center for Translational Medicine (Shanghai), Ruijin Hospital affiliated to Shanghai Jiao Tong University School of Medicine & Shanghai Public Health Clinical Center	Shengyue Wang, Xiaonan Zhang, Gang Lu, Yun Tan, Yun Ling, Hongzhou Lu, Saijuan Chen
EPI_ISL_416396	hCoV-19/Shanghai/SH0106/2020	Asia / China / Shanghai	2020-02-10	Shanghai Public Health Clinical Center, Shanghai Medical College, Fudan University	National Research Center for Translational Medicine (Shanghai), Ruijin Hospital affiliated to Shanghai Jiao Tong University School of Medicine & Shanghai Public Health Clinical Center	Shengyue Wang, Xiaonan Zhang, Gang Lu, Yun Tan, Yun Ling, Hongzhou Lu, Saijuan Chen
EPI_ISL_416397	hCoV-19/Shanghai/SH0107/2020	Asia / China / Shanghai	2020-02-02	Shanghai Public Health Clinical Center, Shanghai Medical College, Fudan University	National Research Center for Translational Medicine (Shanghai), Ruijin Hospital affiliated to Shanghai Jiao Tong University School of Medicine & Shanghai Public Health Clinical Center	Shengyue Wang, Xiaonan Zhang, Gang Lu, Yun Tan, Yun Ling, Hongzhou Lu, Saijuan Chen
EPI_ISL_416398	hCoV-19/Shanghai/SH0109/2020	Asia / China / Shanghai	2020-02-02	Shanghai Public Health Clinical Center, Shanghai Medical College, Fudan University	National Research Center for Translational Medicine (Shanghai), Ruijin Hospital affiliated to Shanghai Jiao Tong University School of Medicine & Shanghai Public Health Clinical Center	Shengyue Wang, Xiaonan Zhang, Gang Lu, Yun Tan, Yun Ling, Hongzhou Lu, Saijuan Chen
EPI_ISL_416399	hCoV-19/Shanghai/SH0110/2020	Asia / China / Shanghai	2020-02-13	Shanghai Public Health Clinical Center, Shanghai Medical College, Fudan University	National Research Center for Translational Medicine (Shanghai), Ruijin Hospital affiliated to Shanghai Jiao Tong University School of Medicine & Shanghai Public Health Clinical Center	Shengyue Wang, Xiaonan Zhang, Gang Lu, Yun Tan, Yun Ling, Hongzhou Lu, Saijuan Chen
EPI_ISL_416400	hCoV-19/Shanghai/SH0112/2020	Asia / China / Shanghai	2020-02-02	Shanghai Public Health Clinical Center, Shanghai Medical College, Fudan University	National Research Center for Translational Medicine (Shanghai), Ruijin Hospital affiliated to Shanghai Jiao Tong University School of Medicine & Shanghai Public Health Clinical Center	Shengyue Wang, Xiaonan Zhang, Gang Lu, Yun Tan, Yun Ling, Hongzhou Lu, Saijuan Chen
EPI_ISL_416401	hCoV-19/Shanghai/SH0114/2020	Asia / China / Shanghai	2020-02-02	Shanghai Public Health Clinical Center, Shanghai Medical College, Fudan University	National Research Center for Translational Medicine (Shanghai), Ruijin Hospital affiliated to Shanghai Jiao Tong University School of Medicine & Shanghai Public Health Clinical Center	Shengyue Wang, Xiaonan Zhang, Gang Lu, Yun Tan, Yun Ling, Hongzhou Lu, Saijuan Chen
EPI_ISL_416402	hCoV-19/Shanghai/SH0115/2020	Asia / China / Shanghai	2020-02-11	Shanghai Public Health Clinical Center, Shanghai Medical College, Fudan University	National Research Center for Translational Medicine (Shanghai), Ruijin Hospital affiliated to Shanghai Jiao Tong University School of Medicine & Shanghai Public Health Clinical Center	Shengyue Wang, Xiaonan Zhang, Gang Lu, Yun Tan, Yun Ling, Hongzhou Lu, Saijuan Chen
EPI_ISL_416403	hCoV-19/Shanghai/SH0117/2020	Asia / China / Shanghai	2020-02-02	Shanghai Public Health Clinical Center, Shanghai Medical College, Fudan University	National Research Center for Translational Medicine (Shanghai), Ruijin Hospital affiliated to Shanghai Jiao Tong University School of Medicine & Shanghai Public Health Clinical Center	Shengyue Wang, Xiaonan Zhang, Gang Lu, Yun Tan, Yun Ling, Hongzhou Lu, Saijuan Chen
EPI_ISL_416404	hCoV-19/Shanghai/SH0119/2020	Asia / China / Shanghai	2020-02-09	Shanghai Public Health Clinical Center, Shanghai Medical College, Fudan University	National Research Center for Translational Medicine (Shanghai), Ruijin Hospital affiliated to Shanghai Jiao Tong University School of Medicine & Shanghai Public Health Clinical Center	Shengyue Wang, Xiaonan Zhang, Gang Lu, Yun Tan, Yun Ling, Hongzhou Lu, Saijuan Chen
EPI_ISL_416405	hCoV-19/Shanghai/SH0121/2020	Asia / China / Shanghai	2020-02-02	Shanghai Public Health Clinical Center, Shanghai Medical College, Fudan University	National Research Center for Translational Medicine (Shanghai), Ruijin Hospital affiliated to Shanghai Jiao Tong University School of Medicine & Shanghai Public Health Clinical Center	Shengyue Wang, Xiaonan Zhang, Gang Lu, Yun Tan, Yun Ling, Hongzhou Lu, Saijuan Chen
EPI_ISL_416406	hCoV-19/Shanghai/SH0125/2020	Asia / China / Shanghai	2020-02-15	Shanghai Public Health Clinical Center, Shanghai Medical College, Fudan University	National Research Center for Translational Medicine (Shanghai), Ruijin Hospital affiliated to Shanghai Jiao Tong University School of Medicine & Shanghai Public Health Clinical Center	Shengyue Wang, Xiaonan Zhang, Gang Lu, Yun Tan, Yun Ling, Hongzhou Lu, Saijuan Chen
EPI_ISL_416407	hCoV-19/Shanghai/SH0126/2020	Asia / China / Shanghai	2020-02-15	Shanghai Public Health Clinical Center, Shanghai Medical College, Fudan University	National Research Center for Translational Medicine (Shanghai), Ruijin Hospital affiliated to Shanghai Jiao Tong University School of Medicine & Shanghai Public Health Clinical Center	Shengyue Wang, Xiaonan Zhang, Gang Lu, Yun Tan, Yun Ling, Hongzhou Lu, Saijuan Chen
EPI_ISL_416408	hCoV-19/Shanghai/SH0127/2020	Asia / China / Shanghai	2020-02-12	Shanghai Public Health Clinical Center, Shanghai Medical College, Fudan University	National Research Center for Translational Medicine (Shanghai), Ruijin Hospital affiliated to Shanghai Jiao Tong University School of Medicine & Shanghai Public Health Clinical Center	Shengyue Wang, Xiaonan Zhang, Gang Lu, Yun Tan, Yun Ling, Hongzhou Lu, Saijuan Chen
EPI_ISL_416409	hCoV-19/Shanghai/SH0128/2020	Asia / China / Shanghai	2020-02-02	Shanghai Public Health Clinical Center, Shanghai Medical College, Fudan University	National Research Center for Translational Medicine (Shanghai), Ruijin Hospital affiliated to Shanghai Jiao Tong University School of Medicine & Shanghai Public Health Clinical Center	Shengyue Wang, Xiaonan Zhang, Gang Lu, Yun Tan, Yun Ling, Hongzhou Lu, Saijuan Chen
EPI_ISL_414510	hCoV-19/Shanghai/SH01/2020	Asia / China / Shanghai	2020-02-02	unknown	Key Laboratory of Medical Molecular Virology (MOE/NHC/CAMS)	Zhang,R., Yi,Z., Wang,Y., Teng,Z., Xu,W., Song,W., Cai,X., Sun,Z., Gu,C., Zhou,Y., Chen,H., Ye,R., Han,W., Zhu,Y., Feng,F., Fang,F., Li,C., Zhang,X., Qu,D., Fu,C., Xie,Y. and Yuan,Z.
EPI_ISL_416316	hCoV-19/Shanghai/SH0002/2020	Asia / China / Shanghai	2020-01-25	Shanghai Public Health Clinical Center, Shanghai Medical College, Fudan University	National Research Center for Translational Medicine (Shanghai), Ruijin Hospital affiliated to Shanghai Jiao Tong University School of Medicine & Shanghai Public Health Clinical Center	Shengyue Wang, Xiaonan Zhang, Gang Lu, Yun Tan, Yun Ling, Hongzhou Lu, Saijuan Chen
EPI_ISL_416317	hCoV-19/Shanghai/SH0003/2020	Asia / China / Shanghai	2020-01-25	Shanghai Public Health Clinical Center, Shanghai Medical College, Fudan University	National Research Center for Translational Medicine (Shanghai), Ruijin Hospital affiliated to Shanghai Jiao Tong University School of Medicine & Shanghai Public Health Clinical Center	Shengyue Wang, Xiaonan Zhang, Gang Lu, Yun Tan, Yun Ling, Hongzhou Lu, Saijuan Chen
EPI_ISL_416318	hCoV-19/Shanghai/SH0004/2020	Asia / China / Shanghai	2020-01-28	Shanghai Public Health Clinical Center, Shanghai Medical College, Fudan University	National Research Center for Translational Medicine (Shanghai), Ruijin Hospital affiliated to Shanghai Jiao Tong University School of Medicine & Shanghai Public Health Clinical Center	Shengyue Wang, Xiaonan Zhang, Gang Lu, Yun Tan, Yun Ling, Hongzhou Lu, Saijuan Chen
EPI_ISL_408484	hCoV-19/Sichuan/IVDC-SC-001/2020	Asia / China / Sichuan / Chengdu	2020-01-15	National Institute for Viral Disease Control and Prevention, China CDC	National Institute for Viral Disease Control & Prevention, CCDC	Wenjie Tan, Jianan Xu, Wenling Wang, Peihua Niu, Roujian Lu, Huiping Yang, Xiang Zhao, Baoying Huang, Li Zhao, Fei Ye, Wenbo Xu, George F. Gao, Guizhen Wu
EPI_ISL_406799	hCoV-19/Wuhan/WH02/2019	Asia / China / Wuhan	2019-12-31	General Hospital of Central Theater Command of People's Liberation Army of China	BGI & Institute of Microbiology, Chinese Academy of Sciences & Shandong First Medical University & Shandong Academy of Medical Sciences & General Hospital of Central Theater Command of People's Liberation Army of China	Weijun Chen, Yuhai Bi, Weifeng Shi and Zhenhong Hu
EPI_ISL_429239	hCoV-19/Yunnan/0306-466/2020	Asia / China / Yunnan	2020-03-06	Department of Clinical Laboratory, the First People's Hospital of Yunnan Province	Department of Clinical Laboratory, the First People's Hospital of Yunnan Province	Yi Sun,Ziqin Dian,Ya Xu,Guiqian Zhang,Xin Fan,Yu Zhang
EPI_ISL_408480	hCoV-19/Yunnan/IVDC-YN-003/2020	Asia / China / Yunnan / Kunming	2020-01-17	National Institute for Viral Disease Control and Prevention, China CDC	National Institute for Viral Disease Control & Prevention, CCDC	Wenjie Tan，Xiaoqing Fu，Xiang Zhao，Wenling Wang， Peihua Niu，Roujian Lu,Yanhong Sun，Baoying Huang，Li Zhao，Fei Ye，Wenbo Xu，George F. Gao，Guizhen Wu
EPI_ISL_404227	hCoV-19/Zhejiang/WZ-01/2020	Asia / China / Zhejiang	2020-01-16	Zhejiang Provincial Center for Disease Control and Prevention	Department of Microbiology, Zhejiang Provincial Center for Disease Control and Prevention	Yin Chen, Yanjun Zhang, Haiyan Mao, Junhang Pan, Xiuyu Lou, Yiyu Lu, Juying Yan, Hanping Zhu, Jian Gao, Yan Feng, Yi Sun, Hao Yan, Zhen Li, Yisheng Sun, Liming Gong, Qiong Ge, Wen Shi, Xinying Wang, Wenwu Yao, Zhangnv Yang, Fang Xu, Chen Chen, Enfu Chen, Zhen Wang, Zhiping Chen, Jianmin Jiang, Chonggao Hu
EPI_ISL_404228	hCoV-19/Zhejiang/WZ-02/2020	Asia / China / Zhejiang	2020-01-17	Zhejiang Provincial Center for Disease Control and Prevention	Department of Microbiology, Zhejiang Provincial Center for Disease Control and Prevention	Yanjun Zhang, Yin Chen, Haiyan Mao, Junhang Pan, Xiuyu Lou, Yiyu Lu, Juying Yan, Hanping Zhu, Jian Gao, Yan Feng, Yi Sun, Hao Yan, Zhen Li, Yisheng Sun, Liming Gong, Qiong Ge, Wen Shi, Xinying Wang, Wenwu Yao, Zhangnv Yang, Fang Xu, Chen Chen, Enfu Chen, Zhen Wang, Zhiping Chen, Jianmin Jiang, Chonggao Hu
EPI_ISL_422425	hCoV-19/Zhejiang/HZ103/2020	Asia / China / Zhejiang	2020-01-24	Zhejiang Provincial Center for Disease Control and Prevention	Zhejiang Provincial Center for Disease Control and Prevention	Yanjun Zhang, Yi Sun
EPI_ISL_406970	hCoV-19/Hangzhou/HZ-1/2020	Asia / China / Zhejiang / Hangzhou	2020-01-20	Hangzhou Center for Disease and Control Microbiology Lab	Hangzhou Center for Disease and Control Microbiology Lab	Yu Hua, Wang Haoqiu, Li Jun, Yu Xinfeng
EPI_ISL_407313	hCoV-19/Hangzhou/HZCDC0001/2020	Asia / China / Zhejiang / Hangzhou	2020-01-19	Hangzhou Center for Disease Control and Prevention	Hangzhou Center for Disease Control and Prevention	Jun Li, Haoqiu Wang, Hua Yu, Lingfeng Mao, Xinfen Yu, Zhou Sun, Qingxin Kong, Xin Qian, Shuchang Chen, Xuchu Wang
EPI_ISL_418508	hCoV-19/Hangzhou/HZ162/2020	Asia / China / Zhejiang / Hangzhou	2020-01-23	Hangzhou Center for Disease Control and Prevention	Inspection Center of Hangzhou Center for Disease Control and Prevention	Yu hua, Wang haoqiu, Li jun, Yu xinfeng, Pan jingcao
EPI_ISL_418509	hCoV-19/Hangzhou/HZ178/2020	Asia / China / Zhejiang / Hangzhou	2020-01-23	Hangzhou Center for Disease Control and Prevention	Inspection Center of Hangzhou Center for Disease Control and Prevention	Yu hua, Wang haoqiu, Li jun, Yu xinfeng, Pan jingcao
EPI_ISL_418511	hCoV-19/Hangzhou/HZ477/2020	Asia / China / Zhejiang / Hangzhou	2020-01-24	Hangzhou Center for Disease Control and Prevention	Inspection Center of Hangzhou Center for Disease Control and Prevention	Yu hua, Wang haoqiu, Li jun, Yu xinfeng, Pan jingcao
EPI_ISL_418512	hCoV-19/Hangzhou/HZ481/2020	Asia / China / Zhejiang / Hangzhou	2020-01-25	Hangzhou Center for Disease Control and Prevention	Inspection Center of Hangzhou Center for Disease Control and Prevention	Yu hua, Wang haoqiu, Li jun, Yu xinfeng, Pan jingcao
EPI_ISL_418514	hCoV-19/Hangzhou/HZ576/2020	Asia / China / Zhejiang / Hangzhou	2020-01-25	Hangzhou Center for Disease Control and Prevention	Inspection Center of Hangzhou Center for Disease Control and Prevention	Yu hua, Wang haoqiu, Li jun, Yu xinfeng, Pan jingcao
EPI_ISL_429852	hCoV-19/Lishui/LS111/2020	Asia / China / Zhejiang / Lishui	2020-01-25	Centers for Disease Control and Prevention of Lishui	Department of Inspection，Centers for Disease Control and Prevention of Lishui	Wang Xiaoguang,Ji Qiaoying,Ji Jiansong,Ye Bifeng,Ye Ling
EPI_ISL_429853	hCoV-19/Lishui/LS556/2020	Asia / China / Zhejiang / Lishui	2020-01-28	Centers for Disease Control and Prevention of Lishui	Department of Inspection，Centers for Disease Control and Prevention of Lishui	Wang Xiaoguang,Ji Qiaoying,Ji Jiansong,Ye Bifeng,Ye Ling
EPI_ISL_429854	hCoV-19/Lishui/LS557/2020	Asia / China / Zhejiang / Lishui	2020-02-01	Centers for Disease Control and Prevention of Lishui	Department of Inspection，Centers for Disease Control and Prevention of Lishui	Wang Xiaoguang,Ji Qiaoying,Ji Jiansong,Ye Bifeng,Ye Ling
EPI_ISL_429855	hCoV-19/Lishui/LS559/2020	Asia / China / Zhejiang / Lishui	2020-01-31	Centers for Disease Control and Prevention of Lishui	Department of Inspection，Centers for Disease Control and Prevention of Lishui	Wang Xiaoguang,Ji Qiaoying,Ji Jiansong,Ye Bifeng,Ye Ling
EPI_ISL_413901	hCoV-19/Guangdong/ZQ-S2-P0061/2020	Asia / China /Guangdong	2020-02-28	Guangdong Provincial Institution of Public Health, Guangdong Provinical Center for Disease Control and Prevention	Guangdong Provincial Institution of Public Health	Jing Lu, Louis du Plessis, Liu Zhe, Jiufeng Sun, Sarah François, Huifang Lin, Moritz Kraemer, Jingju Peng, Qianlin Xiong, Runyu Yuan, Lilian Zeng, Pingping Zhou, Chuming Liang, Tao Liu, Wei Li, Juan Su, Huanying Zheng, Kang Min, Song Tie, Bo Peng, Shisong Fang, Wenzhe Su, Kuibiao Li, Ruilin Sun, Ru bai, Xi Tang, Minfeng Liang, Nuno Faria, Josh Quick, Andrew Rambaut, Verity Hill, Wenjun Ma, Nick L…
EPI_ISL_415641	hCoV-19/Georgia/Tb-54/2020	Asia / Georgia / Tbilisi	2020-02-27	R. G. Lugar Center for Public Health Research, National Center for Disease Control and Public Health (NCDC) of Georgia.	R. G. Lugar Center for Public Health Research, National Center for Disease Control and Public Health (NCDC) of Georgia.	Nato Kotaria, Marine Murtskhvaladze, Ann Machablishvili, Lela Sabadze, Mari Gavashelidze, Ana Papkiauri, Meri Pantsulaia, Gvantsa Brachveli, Tata Imnadze, Tamar Jashiashvili, Tea Tevdoradze, Ketevan Sidamonidze, Ekaterine Khmaladze, Ekaterine Zhghenti, Roena Sukhiashvili, Mariam Zakalashvili, Lela Urushadze, Magda Dgebuadze, Giorgi Tomashvili, Davit Tsaguria, Ekaterine Zangaladze, Nino Berishvili…
EPI_ISL_415642	hCoV-19/Georgia/Tb-477/2020	Asia / Georgia / Tbilisi	2020-03-10	R. G. Lugar Center for Public Health Research, National Center for Disease Control and Public Health (NCDC) of Georgia.	R. G. Lugar Center for Public Health Research, National Center for Disease Control and Public Health (NCDC) of Georgia.	Nato Kotaria, Marine Murtskhvaladze, Ann Machablishvili, Lela Sabadze, Mari Gavashelidze, Ana Papkiauri, Meri Pantsulaia, Gvantsa Brachveli, Tata Imnadze, Tamar Jashiashvili, Tea Tevdoradze, Ketevan Sidamonidze, Ekaterine Khmaladze, Ekaterine Zhghenti, Roena Sukhiashvili, Mariam Zakalashvili, Lela Urushadze, Magda Dgebuadze, Giorgi Tomashvili, Davit Tsaguria, Ekaterine Zangaladze, Nino Berishvili…
EPI_ISL_415643	hCoV-19/Georgia/Tb-468/2020	Asia / Georgia / Tbilisi	2020-03-10	R. G. Lugar Center for Public Health Research, National Center for Disease Control and Public Health (NCDC) of Georgia.	R. G. Lugar Center for Public Health Research, National Center for Disease Control and Public Health (NCDC) of Georgia.	Nato Kotaria, Marine Murtskhvaladze, Ann Machablishvili, Lela Sabadze, Mari Gavashelidze, Ana Papkiauri, Meri Pantsulaia, Gvantsa Brachveli, Tata Imnadze, Tamar Jashiashvili, Tea Tevdoradze, Ketevan Sidamonidze, Ekaterine Khmaladze, Ekaterine Zhghenti, Roena Sukhiashvili, Mariam Zakalashvili, Lela Urushadze, Magda Dgebuadze, Giorgi Tomashvili, Davit Tsaguria, Ekaterine Zangaladze, Nino Berishvili…
EPI_ISL_415644	hCoV-19/Georgia/Tb-82/2020	Asia / Georgia / Tbilisi	2020-02-28	R. G. Lugar Center for Public Health Research, National Center for Disease Control and Public Health (NCDC) of Georgia.	R. G. Lugar Center for Public Health Research, National Center for Disease Control and Public Health (NCDC) of Georgia.	Nato Kotaria, Marine Murtskhvaladze, Ann Machablishvili, Lela Sabadze, Mari Gavashelidze, Ana Papkiauri, Meri Pantsulaia, Gvantsa Brachveli, Tata Imnadze, Tamar Jashiashvili, Tea Tevdoradze, Ketevan Sidamonidze, Ekaterine Khmaladze, Ekaterine Zhghenti, Roena Sukhiashvili, Mariam Zakalashvili, Lela Urushadze, Magda Dgebuadze, Giorgi Tomashvili, Davit Tsaguria, Ekaterine Zangaladze, Nino Berishvili…
EPI_ISL_416477	hCoV-19/Georgia/Tb-390/2020	Asia / Georgia / Tbilisi	2020-03-08	R. G. Lugar Center for Public Health Research, National Center for Disease Control and Public Health (NCDC) of Georgia.	R. G. Lugar Center for Public Health Research, National Center for Disease Control and Public Health (NCDC) of Georgia.	Marine Murtskhvaladze, Nato Kotaria, Ann Machablishvili, Lela Sabadze, Mari Gavashelidze, Ana Papkiauri, Meri Pantsulaia, Gvantsa Brachveli, Tata Imnadze, Tamar Jashiashvili, Tea Tevdoradze, Ketevan Sidamonidze, Ekaterine Khmaladze, Ekaterine Zhghenti, Roena Sukhiashvili, Mariam Zakalashvili, Lela Urushadze, Magda Dgebuadze, Giorgi Tomashvili, Davit Tsaguria, Ekaterine Zangaladze, Nino Berishvili…
EPI_ISL_416478	hCoV-19/Georgia/Tb-673/2020	Asia / Georgia / Tbilisi	2020-03-14	R. G. Lugar Center for Public Health Research, National Center for Disease Control and Public Health (NCDC) of Georgia.	R. G. Lugar Center for Public Health Research, National Center for Disease Control and Public Health (NCDC) of Georgia.	Marine Murtskhvaladze, Nato Kotaria, Ann Machablishvili, Lela Sabadze, Mari Gavashelidze, Ana Papkiauri, Meri Pantsulaia, Gvantsa Brachveli, Tata Imnadze, Tamar Jashiashvili, Tea Tevdoradze, Ketevan Sidamonidze, Ekaterine Khmaladze, Ekaterine Zhghenti, Roena Sukhiashvili, Mariam Zakalashvili, Lela Urushadze, Magda Dgebuadze, Giorgi Tomashvili, Davit Tsaguria, Ekaterine Zangaladze, Nino Berishvili…
EPI_ISL_416479	hCoV-19/Georgia/Tb-273/2020	Asia / Georgia / Tbilisi	2020-03-05	R. G. Lugar Center for Public Health Research, National Center for Disease Control and Public Health (NCDC) of Georgia.	R. G. Lugar Center for Public Health Research, National Center for Disease Control and Public Health (NCDC) of Georgia.	Marine Murtskhvaladze, Nato Kotaria, Ann Machablishvili, Lela Sabadze, Mari Gavashelidze, Ana Papkiauri, Meri Pantsulaia, Gvantsa Brachveli, Tata Imnadze, Tamar Jashiashvili, Tea Tevdoradze, Ketevan Sidamonidze, Ekaterine Khmaladze, Ekaterine Zhghenti, Roena Sukhiashvili, Mariam Zakalashvili, Lela Urushadze, Magda Dgebuadze, Giorgi Tomashvili, Davit Tsaguria, Ekaterine Zangaladze, Nino Berishvili…
EPI_ISL_416480	hCoV-19/Georgia/Tb-537/2020	Asia / Georgia / Tbilisi	2020-03-11	R. G. Lugar Center for Public Health Research, National Center for Disease Control and Public Health (NCDC) of Georgia.	R. G. Lugar Center for Public Health Research, National Center for Disease Control and Public Health (NCDC) of Georgia.	Ann Machablishvili, Nato Kotaria, Marine Murtskhvaladze, Lela Sabadze, Mari Gavashelidze, Ana Papkiauri, Meri Pantsulaia, Gvantsa Brachveli, Tata Imnadze, Tamar Jashiashvili, Tea Tevdoradze, Ketevan Sidamonidze, Ekaterine Khmaladze, Ekaterine Zhghenti, Roena Sukhiashvili, Mariam Zakalashvili, Lela Urushadze, Magda Dgebuadze, Giorgi Tomashvili, Davit Tsaguria, Ekaterine Zangaladze, Nino Berishvili…
EPI_ISL_416481	hCoV-19/Georgia/Tb-712/2020	Asia / Georgia / Tbilisi	2020-03-16	R. G. Lugar Center for Public Health Research, National Center for Disease Control and Public Health (NCDC) of Georgia.	R. G. Lugar Center for Public Health Research, National Center for Disease Control and Public Health (NCDC) of Georgia.	Gvantsa Chanturia, Marine Murtskhvaladze, Nato Kotaria, Ann Machablishvili, Lela Sabadze, Mari Gavashelidze, Ana Papkiauri, Meri Pantsulaia, Gvantsa Brachveli, Tata Imnadze, Tamar Jashiashvili, Tea Tevdoradze, Ketevan Sidamonidze, Ekaterine Khmaladze, Ekaterine Zhghenti, Roena Sukhiashvili, Mariam Zakalashvili, Lela Urushadze, Magda Dgebuadze, Giorgi Tomashvili, Davit Tsaguria, Ekaterine Zangalad…
EPI_ISL_416482	hCoV-19/Georgia/Tb/2020	Asia / Georgia / Tbilisi	2020-03-13	R. G. Lugar Center for Public Health Research, National Center for Disease Control and Public Health (NCDC) of Georgia.	R. G. Lugar Center for Public Health Research, National Center for Disease Control and Public Health (NCDC) of Georgia.	Adam Kotorashvili, Marine Murtskhvaladze, Nato Kotaria, Ann Machablishvili, Lela Sabadze, Mari Gavashelidze, Ana Papkiauri, Meri Pantsulaia, Gvantsa Brachveli, Tata Imnadze, Tamar Jashiashvili, Tea Tevdoradze, Ketevan Sidamonidze, Ekaterine Khmaladze, Ekaterine Zhghenti, Roena Sukhiashvili, Mariam Zakalashvili, Lela Urushadze, Magda Dgebuadze, Giorgi Tomashvili, Davit Tsaguria, Ekaterine Zangalad…
EPI_ISL_420140	hCoV-19/Georgia/Tb-1352/2020	Asia / Georgia / Tbilisi	2020-03-28	Department for Virology, Molecular Biology and Genome Research, R. G. Lugar Center for Public Health Research, National Center for Disease Control and Public Health (NCDC) of Georgia.	Department for Virology, Molecular Biology and Genome Research, R. G. Lugar Center for Public Health Research, National Center for Disease Control and Public Health (NCDC) of Georgia.	Nato Kotaria, Marine Murtskhvaladze, Ann Machablishvili, Lela Sabadze, Mari Gavashelidze, Ana Papkiauri, Meri Pantsulaia, Gvantsa Brachveli, Tata Imnadze, Tamar Jashiashvili, Tea Tevdoradze, Ketevan Sidamonidze, Ekaterine Khmaladze, Ekaterine Zhghenti, Roena Sukhiashvili, Mariam Zakalashvili, Lela Urushadze, Magda Dgebuadze, Giorgi Tomashvili, Davit Tsaguria, Ekaterine Zangaladze, Nino Berishvili…
EPI_ISL_420142	hCoV-19/Georgia/Tb-1523/2020	Asia / Georgia / Tbilisi	2020-03-30	Department for Virology, Molecular Biology and Genome Research, R. G. Lugar Center for Public Health Research, National Center for Disease Control and Public Health (NCDC) of Georgia.	Department for Virology, Molecular Biology and Genome Research, R. G. Lugar Center for Public Health Research, National Center for Disease Control and Public Health (NCDC) of Georgia.	Marine Murtskhvaladze, Ann Machablishvili, Lela Sabadze, Mari Gavashelidze, Ana Papkiauri, Meri Pantsulaia, Gvantsa Brachveli, Tata Imnadze, Tamar Jashiashvili, Tea Tevdoradze, Ketevan Sidamonidze, Ekaterine Khmaladze, Ekaterine Zhghenti, Roena Sukhiashvili, Mariam Zakalashvili, Lela Urushadze, Magda Dgebuadze, Giorgi Tomashvili, Davit Tsaguria, Ekaterine Zangaladze, Nino Berishvili, Gvantsa Chan…
EPI_ISL_420144	hCoV-19/Georgia/Tb-1679/2020	Asia / Georgia / Tbilisi	2020-04-01	Department for Virology, Molecular Biology and Genome Research, R. G. Lugar Center for Public Health Research, National Center for Disease Control and Public Health (NCDC) of Georgia.	Department for Virology, Molecular Biology and Genome Research, R. G. Lugar Center for Public Health Research, National Center for Disease Control and Public Health (NCDC) of Georgia.	Gvantsa Chanturia, Ann Machablishvili, Nato Kotaria, Marine Murtskhvaladze, Lela Sabadze, Mari Gavashelidze, Ana Papkiauri, Meri Pantsulaia, Gvantsa Brachveli, Tata Imnadze, Tamar Jashiashvili, Tea Tevdoradze, Ketevan Sidamonidze, Ekaterine Khmaladze, Ekaterine Zhghenti, Roena Sukhiashvili, Mariam Zakalashvili, Lela Urushadze, Magda Dgebuadze, Giorgi Tomashvili, Davit Tsaguria, Ekaterine Zangalad…
EPI_ISL_412028	hCoV-19/Hong Kong/VM20001061/2020	Asia / Hong Kong	2020-01-22	Hong Kong Department of Health	School of Public Health, The University of Hon g Kong	Dominic N.C. Tsang, Daniel K.W. Chu, Leo L.M. Poon, Malik Peiris
EPI_ISL_412029	hCoV-19/Hong Kong/VB20024950/2020	Asia / Hong Kong	2020-01-30	Hong Kong Department of Health	The University of Hong Kong	Dominic N.C. Tsang, Daniel K.W. Chu, Leo L.M. Poon, Malik Peiris
EPI_ISL_412030	hCoV-19/Hong Kong/VB20026565/2020	Asia / Hong Kong	2020-02-01	Hong Kong Department of Health	School of Public Health, The University of Hon g Kong	Dominic N.C. Tsang, Daniel K.W. Chu, Leo L.M. Poon, Malik Peiris
EPI_ISL_414567	hCoV-19/Hong Kong/VM20002508/2020	Asia / Hong Kong	2020-02-10	Hong Kong Department of Health	School of Public Health, The University of Hong Kong	Dominic N.C. Tsang, Daniel K.W. Chu, Leo L.M. Poon, Malik Peiris
EPI_ISL_414569	hCoV-19/Hong Kong/VM20002582/2020	Asia / Hong Kong	2020-02-12	Hong Kong Department of Health	School of Public Health, The University of Hong Kong	Dominic N.C. Tsang, Daniel K.W. Chu, Leo L.M. Poon, Malik Peiris
EPI_ISL_414571	hCoV-19/Hong Kong/VM20002849/2020	Asia / Hong Kong	2020-02-22	Hong Kong Department of Health	School of Public Health, The University of Hong Kong	Dominic N.C. Tsang, Daniel K.W. Chu, Leo L.M. Poon, Malik Peiris
EPI_ISL_417064	hCoV-19/Hong Kong/VB20017970/2020	Asia / Hong Kong	2020-01-21	Prince of Wales Hospital	Hong Kong Department of Health	Alan K.L. Tsang, Peter C.W. Yip, Edman T.K. Lam, Rickjason C.W. Chan, Dominic N.C. Tsang
EPI_ISL_417176	hCoV-19/Hong Kong/HKPU1_2101/2020	Asia / Hong Kong	2020-01-21	Department of Pathology, Princess Margaret Hospital	Department of Health Technology and Informatics, Faculty of Health and Social Science, The Hong Kong Polytechnic University	Kenneth Siu-Sing LEUNG, Timothy Ting-Leung NG, Alan Ka-Lun WU, Miranda Chong-Yee YAU, Hiu-Yin LAO, Ming-Pan CHOI, Kingsley King-Gee TAM, Lam-Kwong LEE, Barry Kin-Chung WONG, Alex Yat-Man HO, Kam-Tong Yip, Kwok-Cheung LUNG, Raymond Wai-To LIU, Eugene Yuk-Keung TSO, Wai-Shing LEUNG, Man-Chun CHAN, Yuk-Yung NG, Kit-Man SIN, Kitty Sau-Chun FUNG, Sandy Ka-Yee CHAU, Wing-Kin TO, Tak-Lun Que, David Ho-K…
EPI_ISL_417177	hCoV-19/Hong Kong/HKPU2_1801/2020	Asia / Hong Kong	2020-01-23	Department of Pathology, Princess Margaret Hospital	Department of Health Technology and Informatics, Faculty of Health and Social Science, The Hong Kong Polytechnic University	Kenneth Siu-Sing LEUNG, Timothy Ting-Leung NG, Alan Ka-Lun WU, Miranda Chong-Yee YAU, Hiu-Yin LAO, Ming-Pan CHOI, Kingsley King-Gee TAM, Lam-Kwong LEE, Barry Kin-Chung WONG, Alex Yat-Man HO, Kam-Tong Yip, Kwok-Cheung LUNG, Raymond Wai-To LIU, Eugene Yuk-Keung TSO, Wai-Shing LEUNG, Man-Chun CHAN, Yuk-Yung NG, Kit-Man SIN, Kitty Sau-Chun FUNG, Sandy Ka-Yee CHAU, Wing-Kin TO, Tak-Lun Que, David Ho-K…
EPI_ISL_417178	hCoV-19/Hong Kong/HKPU6_2101/2020	Asia / Hong Kong	2020-01-25	Department of Pathology, Princess Margaret Hospital	Department of Health Technology and Informatics, Faculty of Health and Social Science, The Hong Kong Polytechnic University	Kenneth Siu-Sing LEUNG, Timothy Ting-Leung NG, Alan Ka-Lun WU, Miranda Chong-Yee YAU, Hiu-Yin LAO, Ming-Pan CHOI, Kingsley King-Gee TAM, Lam-Kwong LEE, Barry Kin-Chung WONG, Alex Yat-Man HO, Kam-Tong Yip, Kwok-Cheung LUNG, Raymond Wai-To LIU, Eugene Yuk-Keung TSO, Wai-Shing LEUNG, Man-Chun CHAN, Yuk-Yung NG, Kit-Man SIN, Kitty Sau-Chun FUNG, Sandy Ka-Yee CHAU, Wing-Kin TO, Tak-Lun Que, David Ho-K…
EPI_ISL_417179	hCoV-19/Hong Kong/HKPU12_2201/2020	Asia / Hong Kong	2020-01-30	Department of Pathology, Princess Margaret Hospital	Department of Health Technology and Informatics, Faculty of Health and Social Science, The Hong Kong Polytechnic University	Kenneth Siu-Sing LEUNG, Timothy Ting-Leung NG, Alan Ka-Lun WU, Miranda Chong-Yee YAU, Hiu-Yin LAO, Ming-Pan CHOI, Kingsley King-Gee TAM, Lam-Kwong LEE, Barry Kin-Chung WONG, Alex Yat-Man HO, Kam-Tong Yip, Kwok-Cheung LUNG, Raymond Wai-To LIU, Eugene Yuk-Keung TSO, Wai-Shing LEUNG, Man-Chun CHAN, Yuk-Yung NG, Kit-Man SIN, Kitty Sau-Chun FUNG, Sandy Ka-Yee CHAU, Wing-Kin TO, Tak-Lun Que, David Ho-K…
EPI_ISL_417180	hCoV-19/Hong Kong/HKPU17_2201/2020	Asia / Hong Kong	2020-02-03	Department of Pathology, United Christian Hospital	Department of Health Technology and Informatics, Faculty of Health and Social Science, The Hong Kong Polytechnic University	Kenneth Siu-Sing LEUNG, Timothy Ting-Leung NG, Alan Ka-Lun WU, Miranda Chong-Yee YAU, Hiu-Yin LAO, Ming-Pan CHOI, Kingsley King-Gee TAM, Lam-Kwong LEE, Barry Kin-Chung WONG, Alex Yat-Man HO, Kam-Tong Yip, Kwok-Cheung LUNG, Raymond Wai-To LIU, Eugene Yuk-Keung TSO, Wai-Shing LEUNG, Man-Chun CHAN, Yuk-Yung NG, Kit-Man SIN, Kitty Sau-Chun FUNG, Sandy Ka-Yee CHAU, Wing-Kin TO, Tak-Lun Que, David Ho-K…
EPI_ISL_417181	hCoV-19/Hong Kong/HKPU19_0402/2020	Asia / Hong Kong	2020-02-05	Department of Pathology, United Christian Hospital	Department of Health Technology and Informatics, Faculty of Health and Social Science, The Hong Kong Polytechnic University	Kenneth Siu-Sing LEUNG, Timothy Ting-Leung NG, Alan Ka-Lun WU, Miranda Chong-Yee YAU, Hiu-Yin LAO, Ming-Pan CHOI, Kingsley King-Gee TAM, Lam-Kwong LEE, Barry Kin-Chung WONG, Alex Yat-Man HO, Kam-Tong Yip, Kwok-Cheung LUNG, Raymond Wai-To LIU, Eugene Yuk-Keung TSO, Wai-Shing LEUNG, Man-Chun CHAN, Yuk-Yung NG, Kit-Man SIN, Kitty Sau-Chun FUNG, Sandy Ka-Yee CHAU, Wing-Kin TO, Tak-Lun Que, David Ho-K…
EPI_ISL_417182	hCoV-19/Hong Kong/HKPU20_3001/2020	Asia / Hong Kong	2020-02-05	Department of Pathology, United Christian Hospital	Department of Health Technology and Informatics, Faculty of Health and Social Science, The Hong Kong Polytechnic University	Kenneth Siu-Sing LEUNG, Timothy Ting-Leung NG, Alan Ka-Lun WU, Miranda Chong-Yee YAU, Hiu-Yin LAO, Ming-Pan CHOI, Kingsley King-Gee TAM, Lam-Kwong LEE, Barry Kin-Chung WONG, Alex Yat-Man HO, Kam-Tong Yip, Kwok-Cheung LUNG, Raymond Wai-To LIU, Eugene Yuk-Keung TSO, Wai-Shing LEUNG, Man-Chun CHAN, Yuk-Yung NG, Kit-Man SIN, Kitty Sau-Chun FUNG, Sandy Ka-Yee CHAU, Wing-Kin TO, Tak-Lun Que, David Ho-K…
EPI_ISL_417183	hCoV-19/Hong Kong/HKPU23_2601/2020	Asia / Hong Kong	2020-01-30	Department of Clinical Pathology, Pamela Youde Nethersole Eastern Hospital	Department of Health Technology and Informatics, Faculty of Health and Social Science, The Hong Kong Polytechnic University	Kenneth Siu-Sing LEUNG, Timothy Ting-Leung NG, Alan Ka-Lun WU, Miranda Chong-Yee YAU, Hiu-Yin LAO, Ming-Pan CHOI, Kingsley King-Gee TAM, Lam-Kwong LEE, Barry Kin-Chung WONG, Alex Yat-Man HO, Kam-Tong Yip, Kwok-Cheung LUNG, Raymond Wai-To LIU, Eugene Yuk-Keung TSO, Wai-Shing LEUNG, Man-Chun CHAN, Yuk-Yung NG, Kit-Man SIN, Kitty Sau-Chun FUNG, Sandy Ka-Yee CHAU, Wing-Kin TO, Tak-Lun Que, David Ho-K…
EPI_ISL_417184	hCoV-19/Hong Kong/HKPU27_3001/2020	Asia / Hong Kong	2020-02-08	Department of Clinical Pathology, Pamela Youde Nethersole Eastern Hospital	Department of Health Technology and Informatics, Faculty of Health and Social Science, The Hong Kong Polytechnic University	Kenneth Siu-Sing LEUNG, Timothy Ting-Leung NG, Alan Ka-Lun WU, Miranda Chong-Yee YAU, Hiu-Yin LAO, Ming-Pan CHOI, Kingsley King-Gee TAM, Lam-Kwong LEE, Barry Kin-Chung WONG, Alex Yat-Man HO, Kam-Tong Yip, Kwok-Cheung LUNG, Raymond Wai-To LIU, Eugene Yuk-Keung TSO, Wai-Shing LEUNG, Man-Chun CHAN, Yuk-Yung NG, Kit-Man SIN, Kitty Sau-Chun FUNG, Sandy Ka-Yee CHAU, Wing-Kin TO, Tak-Lun Que, David Ho-K…
EPI_ISL_417185	hCoV-19/Hong Kong/HKPU28_3001/2020	Asia / Hong Kong	2020-02-09	Department of Pathology, United Christian Hospital	Department of Health Technology and Informatics, Faculty of Health and Social Science, The Hong Kong Polytechnic University	Kenneth Siu-Sing LEUNG, Timothy Ting-Leung NG, Alan Ka-Lun WU, Miranda Chong-Yee YAU, Hiu-Yin LAO, Ming-Pan CHOI, Kingsley King-Gee TAM, Lam-Kwong LEE, Barry Kin-Chung WONG, Alex Yat-Man HO, Kam-Tong Yip, Kwok-Cheung LUNG, Raymond Wai-To LIU, Eugene Yuk-Keung TSO, Wai-Shing LEUNG, Man-Chun CHAN, Yuk-Yung NG, Kit-Man SIN, Kitty Sau-Chun FUNG, Sandy Ka-Yee CHAU, Wing-Kin TO, Tak-Lun Que, David Ho-K…
EPI_ISL_417187	hCoV-19/Hong Kong/HKPU29_0102/2020	Asia / Hong Kong	2020-02-08	Department of Clinical Pathology, Pamela Youde Nethersole Eastern Hospital	Department of Health Technology and Informatics, Faculty of Health and Social Science, The Hong Kong Polytechnic University	Kenneth Siu-Sing LEUNG, Timothy Ting-Leung NG, Alan Ka-Lun WU, Miranda Chong-Yee YAU, Hiu-Yin LAO, Ming-Pan CHOI, Kingsley King-Gee TAM, Lam-Kwong LEE, Barry Kin-Chung WONG, Alex Yat-Man HO, Kam-Tong Yip, Kwok-Cheung LUNG, Raymond Wai-To LIU, Eugene Yuk-Keung TSO, Wai-Shing LEUNG, Man-Chun CHAN, Yuk-Yung NG, Kit-Man SIN, Kitty Sau-Chun FUNG, Sandy Ka-Yee CHAU, Wing-Kin TO, Tak-Lun Que, David Ho-K…
EPI_ISL_417188	hCoV-19/Hong Kong/HKPU30_2901/2020	Asia / Hong Kong	2020-02-08	Department of Clinical Pathology, Pamela Youde Nethersole Eastern Hospital	Department of Health Technology and Informatics, Faculty of Health and Social Science, The Hong Kong Polytechnic University	Kenneth Siu-Sing LEUNG, Timothy Ting-Leung NG, Alan Ka-Lun WU, Miranda Chong-Yee YAU, Hiu-Yin LAO, Ming-Pan CHOI, Kingsley King-Gee TAM, Lam-Kwong LEE, Barry Kin-Chung WONG, Alex Yat-Man HO, Kam-Tong Yip, Kwok-Cheung LUNG, Raymond Wai-To LIU, Eugene Yuk-Keung TSO, Wai-Shing LEUNG, Man-Chun CHAN, Yuk-Yung NG, Kit-Man SIN, Kitty Sau-Chun FUNG, Sandy Ka-Yee CHAU, Wing-Kin TO, Tak-Lun Que, David Ho-K…
EPI_ISL_417190	hCoV-19/Hong Kong/HKPU_2801/2020	Asia / Hong Kong	2020-02-08	Department of Clinical Pathology, Pamela Youde Nethersole Eastern Hospital	Department of Health Technology and Informatics, Faculty of Health and Social Science, The Hong Kong Polytechnic University	Kenneth Siu-Sing LEUNG, Timothy Ting-Leung NG, Alan Ka-Lun WU, Miranda Chong-Yee YAU, Hiu-Yin LAO, Ming-Pan CHOI, Kingsley King-Gee TAM, Lam-Kwong LEE, Barry Kin-Chung WONG, Alex Yat-Man HO, Kam-Tong Yip, Kwok-Cheung LUNG, Raymond Wai-To LIU, Eugene Yuk-Keung TSO, Wai-Shing LEUNG, Man-Chun CHAN, Yuk-Yung NG, Kit-Man SIN, Kitty Sau-Chun FUNG, Sandy Ka-Yee CHAU, Wing-Kin TO, Tak-Lun Que, David Ho-K…
EPI_ISL_417193	hCoV-19/Hong Kong/HKPU32_0402/2020	Asia / Hong Kong	2020-02-09	Department of Clinical Pathology, Pamela Youde Nethersole Eastern Hospital	Department of Health Technology and Informatics, Faculty of Health and Social Science, The Hong Kong Polytechnic University	Kenneth Siu-Sing LEUNG, Timothy Ting-Leung NG, Alan Ka-Lun WU, Miranda Chong-Yee YAU, Hiu-Yin LAO, Ming-Pan CHOI, Kingsley King-Gee TAM, Lam-Kwong LEE, Barry Kin-Chung WONG, Alex Yat-Man HO, Kam-Tong Yip, Kwok-Cheung LUNG, Raymond Wai-To LIU, Eugene Yuk-Keung TSO, Wai-Shing LEUNG, Man-Chun CHAN, Yuk-Yung NG, Kit-Man SIN, Kitty Sau-Chun FUNG, Sandy Ka-Yee CHAU, Wing-Kin TO, Tak-Lun Que, David Ho-K…
EPI_ISL_417195	hCoV-19/Hong Kong/HKPU33_0202/2020	Asia / Hong Kong	2020-02-09	Department of Clinical Pathology, Pamela Youde Nethersole Eastern Hospital	Department of Health Technology and Informatics, Faculty of Health and Social Science, The Hong Kong Polytechnic University	Kenneth Siu-Sing LEUNG, Timothy Ting-Leung NG, Alan Ka-Lun WU, Miranda Chong-Yee YAU, Hiu-Yin LAO, Ming-Pan CHOI, Kingsley King-Gee TAM, Lam-Kwong LEE, Barry Kin-Chung WONG, Alex Yat-Man HO, Kam-Tong Yip, Kwok-Cheung LUNG, Raymond Wai-To LIU, Eugene Yuk-Keung TSO, Wai-Shing LEUNG, Man-Chun CHAN, Yuk-Yung NG, Kit-Man SIN, Kitty Sau-Chun FUNG, Sandy Ka-Yee CHAU, Wing-Kin TO, Tak-Lun Que, David Ho-K…
EPI_ISL_417197	hCoV-19/Hong Kong/HKPU34_3001/2020	Asia / Hong Kong	2020-02-09	Department of Clinical Pathology, Pamela Youde Nethersole Eastern Hospital	Department of Health Technology and Informatics, Faculty of Health and Social Science, The Hong Kong Polytechnic University	Kenneth Siu-Sing LEUNG, Timothy Ting-Leung NG, Alan Ka-Lun WU, Miranda Chong-Yee YAU, Hiu-Yin LAO, Ming-Pan CHOI, Kingsley King-Gee TAM, Lam-Kwong LEE, Barry Kin-Chung WONG, Alex Yat-Man HO, Kam-Tong Yip, Kwok-Cheung LUNG, Raymond Wai-To LIU, Eugene Yuk-Keung TSO, Wai-Shing LEUNG, Man-Chun CHAN, Yuk-Yung NG, Kit-Man SIN, Kitty Sau-Chun FUNG, Sandy Ka-Yee CHAU, Wing-Kin TO, Tak-Lun Que, David Ho-K…
EPI_ISL_417199	hCoV-19/Hong Kong/HKPU35_0402/2020	Asia / Hong Kong	2020-02-09	Department of Clinical Pathology, Pamela Youde Nethersole Eastern Hospital	Department of Health Technology and Informatics, Faculty of Health and Social Science, The Hong Kong Polytechnic University	Chong-Yee YAU, Hiu-Yin LAO, Ming-Pan CHOI, Kingsley King-Gee TAM, Lam-Kwong LEE, Barry Kin-Chung WONG, Alex Yat-Man HO, Kam-Tong Yip, Kwok-Cheung LUNG, Raymond Wai-To LIU, Eugene Yuk-Keung TSO, Wai-Shing LEUNG, Man-Chun CHAN, Yuk-Yung NG, Kit-Man SIN, Kitty Sau-Chun FUNG, Sandy Ka-Yee CHAU, Wing-Kin TO, Tak-Lun Que, David Ho-Keung SHUM, Shea Ping YIP, Wing Cheong YAM, Gilman Kit-Hang SIU
EPI_ISL_417443	hCoV-19/Hong Kong/XM-PII-S4/2020	Asia / Hong Kong	2020-01-22	State Key Laboratory for Emerging Infectious Diseases Department of Microbiology Li Ka Shing Faculty of Medicine The University of Hong Kong	State Key Laboratory for Emerging Infectious Diseases Department of Microbiology Li Ka Shing Faculty of Medicine The University of Hong Kong	Pui Wang, Siu-Ying Lau, Shaofeng Deng, Bobo Wing-Yee Mok, Wenjun Song, Kwok-Yung Yuen, Honglin Chen
EPI_ISL_418815	hCoV-19/Hong Kong/HKPU36-0702/2020	Asia / Hong Kong	2020-02-09	Department of Clinical Pathology, Pamela Youde Nethersole Eastern Hospital	Department of Health Technology and Informatics, Faculty of Health and Social Science, The Hong Kong Polytechnic University	Kenneth Siu-Sing LEUNG, Timothy Ting-Leung NG, Alan Ka-Lun WU, Miranda Chong-Yee YAU, Hiu-Yin LAO, Ming-Pan CHOI, Kingsley King-Gee TAM, Lam-Kwong LEE, Barry Kin-Chung WONG, Alex Yat-Man HO, Kam-Tong YIP, Kwok-Cheung LUNG, Raymond Wai-To LIU, Eugene Yuk-Keung TSO, Wai-Shing LEUNG, Man-Chun CHAN, Yuk-Yung NG, Kit-Man SIN, Kitty Sau-Chun FUNG, Sandy Ka-Yee CHAU, Wing-Kin TO, Tak-Lun QUE, David Ho-K…
EPI_ISL_419213	hCoV-19/Hong Kong/HKPU38-3001/2020	Asia / Hong Kong	2020-02-09	Department of Clinical Pathology, Pamela Youde Nethersole Eastern Hospital	Department of Health Technology and Informatics, Faculty of Health and Social Science, The Hong Kong Polytechnic University	Kenneth Siu-Sing LEUNG, Timothy Ting-Leung NG, Alan Ka-Lun WU, Miranda Chong-Yee YAU, Hiu-Yin LAO, Ming-Pan CHOI, Kingsley King-Gee TAM, Lam-Kwong LEE, Barry Kin-Chung WONG, Alex Yat-Man HO, Kam-Tong YIP, Kwok-Cheung LUNG, Raymond Wai-To LIU, Eugene Yuk-Keung TSO, Wai-Shing LEUNG, Man-Chun CHAN, Yuk-Yung NG, Kit-Man SIN, Kitty Sau-Chun FUNG, Sandy Ka-Yee CHAU, Wing-Kin TO, Tak-Lun QUE, David Ho-K…
EPI_ISL_419214	hCoV-19/Hong Kong/HKPU39-3001/2020	Asia / Hong Kong	2020-02-10	Department of Clinical Pathology, Pamela Youde Nethersole Eastern Hospital	Department of Health Technology and Informatics, Faculty of Health and Social Science, The Hong Kong Polytechnic University	Kenneth Siu-Sing LEUNG, Timothy Ting-Leung NG, Alan Ka-Lun WU, Miranda Chong-Yee YAU, Hiu-Yin LAO, Ming-Pan CHOI, Kingsley King-Gee TAM, Lam-Kwong LEE, Barry Kin-Chung WONG, Alex Yat-Man HO, Kam-Tong YIP, Kwok-Cheung LUNG, Raymond Wai-To LIU, Eugene Yuk-Keung TSO, Wai-Shing LEUNG, Man-Chun CHAN, Yuk-Yung NG, Kit-Man SIN, Kitty Sau-Chun FUNG, Sandy Ka-Yee CHAU, Wing-Kin TO, Tak-Lun QUE, David Ho-K…
EPI_ISL_419215	hCoV-19/Hong Kong/HKPU40-2801/2020	Asia / Hong Kong	2020-02-10	Department of Clinical Pathology, Pamela Youde Nethersole Eastern Hospital	Department of Health Technology and Informatics, Faculty of Health and Social Science, The Hong Kong Polytechnic University	Kenneth Siu-Sing LEUNG, Timothy Ting-Leung NG, Alan Ka-Lun WU, Miranda Chong-Yee YAU, Hiu-Yin LAO, Ming-Pan CHOI, Kingsley King-Gee TAM, Lam-Kwong LEE, Barry Kin-Chung WONG, Alex Yat-Man HO, Kam-Tong YIP, Kwok-Cheung LUNG, Raymond Wai-To LIU, Eugene Yuk-Keung TSO, Wai-Shing LEUNG, Man-Chun CHAN, Yuk-Yung NG, Kit-Man SIN, Kitty Sau-Chun FUNG, Sandy Ka-Yee CHAU, Wing-Kin TO, Tak-Lun QUE, David Ho-K…
EPI_ISL_419216	hCoV-19/Hong Kong/HKPU41-0802/2020	Asia / Hong Kong	2020-02-10	Department of Clinical Pathology, Pamela Youde Nethersole Eastern Hospital	Department of Health Technology and Informatics, Faculty of Health and Social Science, The Hong Kong Polytechnic University	Kenneth Siu-Sing LEUNG, Timothy Ting-Leung NG, Alan Ka-Lun WU, Miranda Chong-Yee YAU, Hiu-Yin LAO, Ming-Pan CHOI, Kingsley King-Gee TAM, Lam-Kwong LEE, Barry Kin-Chung WONG, Alex Yat-Man HO, Kam-Tong YIP, Kwok-Cheung LUNG, Raymond Wai-To LIU, Eugene Yuk-Keung TSO, Wai-Shing LEUNG, Man-Chun CHAN, Yuk-Yung NG, Kit-Man SIN, Kitty Sau-Chun FUNG, Sandy Ka-Yee CHAU, Wing-Kin TO, Tak-Lun QUE, David Ho-K…
EPI_ISL_419217	hCoV-19/Hong Kong/HKPU42-0302/2020	Asia / Hong Kong	2020-02-10	Department of Pathology, Princess Margaret Hospital	Department of Health Technology and Informatics, Faculty of Health and Social Science, The Hong Kong Polytechnic University	Kenneth Siu-Sing LEUNG, Timothy Ting-Leung NG, Alan Ka-Lun WU, Miranda Chong-Yee YAU, Hiu-Yin LAO, Ming-Pan CHOI, Kingsley King-Gee TAM, Lam-Kwong LEE, Barry Kin-Chung WONG, Alex Yat-Man HO, Kam-Tong YIP, Kwok-Cheung LUNG, Raymond Wai-To LIU, Eugene Yuk-Keung TSO, Wai-Shing LEUNG, Man-Chun CHAN, Yuk-Yung NG, Kit-Man SIN, Kitty Sau-Chun FUNG, Sandy Ka-Yee CHAU, Wing-Kin TO, Tak-Lun QUE, David Ho-K…
EPI_ISL_419218	hCoV-19/Hong Kong/HKPU43-0202/2020	Asia / Hong Kong	2020-02-10	Department of Clinical Pathology, Pamela Youde Nethersole Eastern Hospital	Department of Health Technology and Informatics, Faculty of Health and Social Science, The Hong Kong Polytechnic University	Kenneth Siu-Sing LEUNG, Timothy Ting-Leung NG, Alan Ka-Lun WU, Miranda Chong-Yee YAU, Hiu-Yin LAO, Ming-Pan CHOI, Kingsley King-Gee TAM, Lam-Kwong LEE, Barry Kin-Chung WONG, Alex Yat-Man HO, Kam-Tong YIP, Kwok-Cheung LUNG, Raymond Wai-To LIU, Eugene Yuk-Keung TSO, Wai-Shing LEUNG, Man-Chun CHAN, Yuk-Yung NG, Kit-Man SIN, Kitty Sau-Chun FUNG, Sandy Ka-Yee CHAU, Wing-Kin TO, Tak-Lun QUE, David Ho-K…
EPI_ISL_419219	hCoV-19/Hong Kong/HKPU44-0102/2020	Asia / Hong Kong	2020-02-10	Department of Clinical Pathology, Pamela Youde Nethersole Eastern Hospital	Department of Health Technology and Informatics, Faculty of Health and Social Science, The Hong Kong Polytechnic University	Kenneth Siu-Sing LEUNG, Timothy Ting-Leung NG, Alan Ka-Lun WU, Miranda Chong-Yee YAU, Hiu-Yin LAO, Ming-Pan CHOI, Kingsley King-Gee TAM, Lam-Kwong LEE, Barry Kin-Chung WONG, Alex Yat-Man HO, Kam-Tong YIP, Kwok-Cheung LUNG, Raymond Wai-To LIU, Eugene Yuk-Keung TSO, Wai-Shing LEUNG, Man-Chun CHAN, Yuk-Yung NG, Kit-Man SIN, Kitty Sau-Chun FUNG, Sandy Ka-Yee CHAU, Wing-Kin TO, Tak-Lun QUE, David Ho-K…
EPI_ISL_419221	hCoV-19/Hong Kong/HKPU45-0502/2020	Asia / Hong Kong	2020-02-11	Department of Pathology, United Christian Hospital	Department of Health Technology and Informatics, Faculty of Health and Social Science, The Hong Kong Polytechnic University	Kenneth Siu-Sing LEUNG, Timothy Ting-Leung NG, Alan Ka-Lun WU, Miranda Chong-Yee YAU, Hiu-Yin LAO, Ming-Pan CHOI, Kingsley King-Gee TAM, Lam-Kwong LEE, Barry Kin-Chung WONG, Alex Yat-Man HO, Kam-Tong YIP, Kwok-Cheung LUNG, Raymond Wai-To LIU, Eugene Yuk-Keung TSO, Wai-Shing LEUNG, Man-Chun CHAN, Yuk-Yung NG, Kit-Man SIN, Kitty Sau-Chun FUNG, Sandy Ka-Yee CHAU, Wing-Kin TO, Tak-Lun QUE, David Ho-K…
EPI_ISL_419222	hCoV-19/Hong Kong/HKPU48-0202/2020	Asia / Hong Kong	2020-02-11	Department of Pathology, Princess Margaret Hospital	Department of Health Technology and Informatics, Faculty of Health and Social Science, The Hong Kong Polytechnic University	Kenneth Siu-Sing LEUNG, Timothy Ting-Leung NG, Alan Ka-Lun WU, Miranda Chong-Yee YAU, Hiu-Yin LAO, Ming-Pan CHOI, Kingsley King-Gee TAM, Lam-Kwong LEE, Barry Kin-Chung WONG, Alex Yat-Man HO, Kam-Tong YIP, Kwok-Cheung LUNG, Raymond Wai-To LIU, Eugene Yuk-Keung TSO, Wai-Shing LEUNG, Man-Chun CHAN, Yuk-Yung NG, Kit-Man SIN, Kitty Sau-Chun FUNG, Sandy Ka-Yee CHAU, Wing-Kin TO, Tak-Lun QUE, David Ho-K…
EPI_ISL_419223	hCoV-19/Hong Kong/HKPU49-3001/2020	Asia / Hong Kong	2020-02-11	Department of Pathology, Princess Margaret Hospital	Department of Health Technology and Informatics, Faculty of Health and Social Science, The Hong Kong Polytechnic University	Kenneth Siu-Sing LEUNG, Timothy Ting-Leung NG, Alan Ka-Lun WU, Miranda Chong-Yee YAU, Hiu-Yin LAO, Ming-Pan CHOI, Kingsley King-Gee TAM, Lam-Kwong LEE, Barry Kin-Chung WONG, Alex Yat-Man HO, Kam-Tong YIP, Kwok-Cheung LUNG, Raymond Wai-To LIU, Eugene Yuk-Keung TSO, Wai-Shing LEUNG, Man-Chun CHAN, Yuk-Yung NG, Kit-Man SIN, Kitty Sau-Chun FUNG, Sandy Ka-Yee CHAU, Wing-Kin TO, Tak-Lun QUE, David Ho-K…
EPI_ISL_419224	hCoV-19/Hong Kong/HKPU52-3101/2020	Asia / Hong Kong	2020-02-13	Department of Clinical Pathology, Pamela Youde Nethersole Eastern Hospital	Department of Health Technology and Informatics, Faculty of Health and Social Science, The Hong Kong Polytechnic University	Kenneth Siu-Sing LEUNG, Timothy Ting-Leung NG, Alan Ka-Lun WU, Miranda Chong-Yee YAU, Hiu-Yin LAO, Ming-Pan CHOI, Kingsley King-Gee TAM, Lam-Kwong LEE, Barry Kin-Chung WONG, Alex Yat-Man HO, Kam-Tong YIP, Kwok-Cheung LUNG, Raymond Wai-To LIU, Eugene Yuk-Keung TSO, Wai-Shing LEUNG, Man-Chun CHAN, Yuk-Yung NG, Kit-Man SIN, Kitty Sau-Chun FUNG, Sandy Ka-Yee CHAU, Wing-Kin TO, Tak-Lun QUE, David Ho-K…
EPI_ISL_419225	hCoV-19/Hong Kong/HKPU53-0802/2020	Asia / Hong Kong	2020-02-13	Department of Clinical Pathology, Pamela Youde Nethersole Eastern Hospital	Department of Health Technology and Informatics, Faculty of Health and Social Science, The Hong Kong Polytechnic University	Kenneth Siu-Sing LEUNG, Timothy Ting-Leung NG, Alan Ka-Lun WU, Miranda Chong-Yee YAU, Hiu-Yin LAO, Ming-Pan CHOI, Kingsley King-Gee TAM, Lam-Kwong LEE, Barry Kin-Chung WONG, Alex Yat-Man HO, Kam-Tong YIP, Kwok-Cheung LUNG, Raymond Wai-To LIU, Eugene Yuk-Keung TSO, Wai-Shing LEUNG, Man-Chun CHAN, Yuk-Yung NG, Kit-Man SIN, Kitty Sau-Chun FUNG, Sandy Ka-Yee CHAU, Wing-Kin TO, Tak-Lun QUE, David Ho-K…
EPI_ISL_419226	hCoV-19/Hong Kong/HKPU54-0302/2020	Asia / Hong Kong	2020-02-13	Department of Clinical Pathology, Pamela Youde Nethersole Eastern Hospital	Department of Health Technology and Informatics, Faculty of Health and Social Science, The Hong Kong Polytechnic University	Kenneth Siu-Sing LEUNG, Timothy Ting-Leung NG, Alan Ka-Lun WU, Miranda Chong-Yee YAU, Hiu-Yin LAO, Ming-Pan CHOI, Kingsley King-Gee TAM, Lam-Kwong LEE, Barry Kin-Chung WONG, Alex Yat-Man HO, Kam-Tong YIP, Kwok-Cheung LUNG, Raymond Wai-To LIU, Eugene Yuk-Keung TSO, Wai-Shing LEUNG, Man-Chun CHAN, Yuk-Yung NG, Kit-Man SIN, Kitty Sau-Chun FUNG, Sandy Ka-Yee CHAU, Wing-Kin TO, Tak-Lun QUE, David Ho-K…
EPI_ISL_419227	hCoV-19/Hong Kong/HKPU57-0702/2020	Asia / Hong Kong	2020-02-15	Department of Clinical Pathology, Pamela Youde Nethersole Eastern Hospital	Department of Health Technology and Informatics, Faculty of Health and Social Science, The Hong Kong Polytechnic University	Kenneth Siu-Sing LEUNG, Timothy Ting-Leung NG, Alan Ka-Lun WU, Miranda Chong-Yee YAU, Hiu-Yin LAO, Ming-Pan CHOI, Kingsley King-Gee TAM, Lam-Kwong LEE, Barry Kin-Chung WONG, Alex Yat-Man HO, Kam-Tong YIP, Kwok-Cheung LUNG, Raymond Wai-To LIU, Eugene Yuk-Keung TSO, Wai-Shing LEUNG, Man-Chun CHAN, Yuk-Yung NG, Kit-Man SIN, Kitty Sau-Chun FUNG, Sandy Ka-Yee CHAU, Wing-Kin TO, Tak-Lun QUE, David Ho-K…
EPI_ISL_419228	hCoV-19/Hong Kong/HKPU60-0802/2020	Asia / Hong Kong	2020-02-17	Department of Clinical Pathology, Pamela Youde Nethersole Eastern Hospital	Department of Health Technology and Informatics, Faculty of Health and Social Science, The Hong Kong Polytechnic University	Kenneth Siu-Sing LEUNG, Timothy Ting-Leung NG, Alan Ka-Lun WU, Miranda Chong-Yee YAU, Hiu-Yin LAO, Ming-Pan CHOI, Kingsley King-Gee TAM, Lam-Kwong LEE, Barry Kin-Chung WONG, Alex Yat-Man HO, Kam-Tong YIP, Kwok-Cheung LUNG, Raymond Wai-To LIU, Eugene Yuk-Keung TSO, Wai-Shing LEUNG, Man-Chun CHAN, Yuk-Yung NG, Kit-Man SIN, Kitty Sau-Chun FUNG, Sandy Ka-Yee CHAU, Wing-Kin TO, Tak-Lun QUE, David Ho-K…
EPI_ISL_419229	hCoV-19/Hong Kong/HKPU61-0202/2020	Asia / Hong Kong	2020-02-17	Department of Clinical Pathology, Pamela Youde Nethersole Eastern Hospital	Department of Health Technology and Informatics, Faculty of Health and Social Science, The Hong Kong Polytechnic University	Kenneth Siu-Sing LEUNG, Timothy Ting-Leung NG, Alan Ka-Lun WU, Miranda Chong-Yee YAU, Hiu-Yin LAO, Ming-Pan CHOI, Kingsley King-Gee TAM, Lam-Kwong LEE, Barry Kin-Chung WONG, Alex Yat-Man HO, Kam-Tong YIP, Kwok-Cheung LUNG, Raymond Wai-To LIU, Eugene Yuk-Keung TSO, Wai-Shing LEUNG, Man-Chun CHAN, Yuk-Yung NG, Kit-Man SIN, Kitty Sau-Chun FUNG, Sandy Ka-Yee CHAU, Wing-Kin TO, Tak-Lun QUE, David Ho-K…
EPI_ISL_419231	hCoV-19/Hong Kong/HKPU63-1402/2020	Asia / Hong Kong	2020-02-19	Department of Clinical Pathology, Tuen Mun Hospital, 23 Tsing Chung Koon Road, Tuen Mun, N.T.	Department of Health Technology and Informatics, Faculty of Health and Social Science, The Hong Kong Polytechnic University	Kenneth Siu-Sing LEUNG, Timothy Ting-Leung NG, Alan Ka-Lun WU, Miranda Chong-Yee YAU, Hiu-Yin LAO, Ming-Pan CHOI, Kingsley King-Gee TAM, Lam-Kwong LEE, Barry Kin-Chung WONG, Alex Yat-Man HO, Kam-Tong YIP, Kwok-Cheung LUNG, Raymond Wai-To LIU, Eugene Yuk-Keung TSO, Wai-Shing LEUNG, Man-Chun CHAN, Yuk-Yung NG, Kit-Man SIN, Kitty Sau-Chun FUNG, Sandy Ka-Yee CHAU, Wing-Kin TO, Tak-Lun QUE, David Ho-K…
EPI_ISL_419232	hCoV-19/Hong Kong/HKPU64-1202/2020	Asia / Hong Kong	2020-02-19	Department of Clinical Pathology, Pamela Youde Nethersole Eastern Hospital	Department of Health Technology and Informatics, Faculty of Health and Social Science, The Hong Kong Polytechnic University	Kenneth Siu-Sing LEUNG, Timothy Ting-Leung NG, Alan Ka-Lun WU, Miranda Chong-Yee YAU, Hiu-Yin LAO, Ming-Pan CHOI, Kingsley King-Gee TAM, Lam-Kwong LEE, Barry Kin-Chung WONG, Alex Yat-Man HO, Kam-Tong YIP, Kwok-Cheung LUNG, Raymond Wai-To LIU, Eugene Yuk-Keung TSO, Wai-Shing LEUNG, Man-Chun CHAN, Yuk-Yung NG, Kit-Man SIN, Kitty Sau-Chun FUNG, Sandy Ka-Yee CHAU, Wing-Kin TO, Tak-Lun QUE, David Ho-K…
EPI_ISL_419241	hCoV-19/Hong Kong/HKPU65-1202/2020	Asia / Hong Kong	2020-02-19	Department of Clinical Pathology, Pamela Youde Nethersole Eastern Hospital	Department of Health Technology and Informatics, Faculty of Health and Social Science, The Hong Kong Polytechnic University	Kenneth Siu-Sing LEUNG, Timothy Ting-Leung NG, Alan Ka-Lun WU, Miranda Chong-Yee YAU, Hiu-Yin LAO, Ming-Pan CHOI, Kingsley King-Gee TAM, Lam-Kwong LEE, Barry Kin-Chung WONG, Alex Yat-Man HO, Kam-Tong YIP, Kwok-Cheung LUNG, Raymond Wai-To LIU, Eugene Yuk-Keung TSO, Wai-Shing LEUNG, Man-Chun CHAN, Yuk-Yung NG, Kit-Man SIN, Kitty Sau-Chun FUNG, Sandy Ka-Yee CHAU, Wing-Kin TO, Tak-Lun QUE, David Ho-K…
EPI_ISL_419242	hCoV-19/Hong Kong/HKPU66-2501/2020	Asia / Hong Kong	2020-02-23	Department of Clinical Pathology, Tuen Mun Hospital	Department of Health Technology and Informatics, Faculty of Health and Social Science, The Hong Kong Polytechnic University	Kenneth Siu-Sing LEUNG, Timothy Ting-Leung NG, Alan Ka-Lun WU, Miranda Chong-Yee YAU, Hiu-Yin LAO, Ming-Pan CHOI, Kingsley King-Gee TAM, Lam-Kwong LEE, Barry Kin-Chung WONG, Alex Yat-Man HO, Kam-Tong YIP, Kwok-Cheung LUNG, Raymond Wai-To LIU, Eugene Yuk-Keung TSO, Wai-Shing LEUNG, Man-Chun CHAN, Yuk-Yung NG, Kit-Man SIN, Kitty Sau-Chun FUNG, Sandy Ka-Yee CHAU, Wing-Kin TO, Tak-Lun QUE, David Ho-K…
EPI_ISL_419243	hCoV-19/Hong Kong/HKPU70-1302/2020	Asia / Hong Kong	2020-02-22	Department of Clinical Pathology, Pamela Youde Nethersole Eastern Hospital	Department of Health Technology and Informatics, Faculty of Health and Social Science, The Hong Kong Polytechnic University	Kenneth Siu-Sing LEUNG, Timothy Ting-Leung NG, Alan Ka-Lun WU, Miranda Chong-Yee YAU, Hiu-Yin LAO, Ming-Pan CHOI, Kingsley King-Gee TAM, Lam-Kwong LEE, Barry Kin-Chung WONG, Alex Yat-Man HO, Kam-Tong YIP, Kwok-Cheung LUNG, Raymond Wai-To LIU, Eugene Yuk-Keung TSO, Wai-Shing LEUNG, Man-Chun CHAN, Yuk-Yung NG, Kit-Man SIN, Kitty Sau-Chun FUNG, Sandy Ka-Yee CHAU, Wing-Kin TO, Tak-Lun QUE, David Ho-K…
EPI_ISL_419244	hCoV-19/Hong Kong/HKPU73-0802/2020	Asia / Hong Kong	2020-02-22	Department of Clinical Pathology, Pamela Youde Nethersole Eastern Hospital	Department of Health Technology and Informatics, Faculty of Health and Social Science, The Hong Kong Polytechnic University	Kenneth Siu-Sing LEUNG, Timothy Ting-Leung NG, Alan Ka-Lun WU, Miranda Chong-Yee YAU, Hiu-Yin LAO, Ming-Pan CHOI, Kingsley King-Gee TAM, Lam-Kwong LEE, Barry Kin-Chung WONG, Alex Yat-Man HO, Kam-Tong YIP, Kwok-Cheung LUNG, Raymond Wai-To LIU, Eugene Yuk-Keung TSO, Wai-Shing LEUNG, Man-Chun CHAN, Yuk-Yung NG, Kit-Man SIN, Kitty Sau-Chun FUNG, Sandy Ka-Yee CHAU, Wing-Kin TO, Tak-Lun QUE, David Ho-K…
EPI_ISL_419245	hCoV-19/Hong Kong/HKPU74-1302/2020	Asia / Hong Kong	2020-02-22	Department of Clinical Pathology, Pamela Youde Nethersole Eastern Hospital	Department of Health Technology and Informatics, Faculty of Health and Social Science, The Hong Kong Polytechnic University	Kenneth Siu-Sing LEUNG, Timothy Ting-Leung NG, Alan Ka-Lun WU, Miranda Chong-Yee YAU, Hiu-Yin LAO, Ming-Pan CHOI, Kingsley King-Gee TAM, Lam-Kwong LEE, Barry Kin-Chung WONG, Alex Yat-Man HO, Kam-Tong YIP, Kwok-Cheung LUNG, Raymond Wai-To LIU, Eugene Yuk-Keung TSO, Wai-Shing LEUNG, Man-Chun CHAN, Yuk-Yung NG, Kit-Man SIN, Kitty Sau-Chun FUNG, Sandy Ka-Yee CHAU, Wing-Kin TO, Tak-Lun QUE, David Ho-K…
EPI_ISL_419246	hCoV-19/Hong Kong/HKPU76-0802/2020	Asia / Hong Kong	2020-02-23	Department of Clinical Pathology, Pamela Youde Nethersole Eastern Hospital	Department of Health Technology and Informatics, Faculty of Health and Social Science, The Hong Kong Polytechnic University	Kenneth Siu-Sing LEUNG, Timothy Ting-Leung NG, Alan Ka-Lun WU, Miranda Chong-Yee YAU, Hiu-Yin LAO, Ming-Pan CHOI, Kingsley King-Gee TAM, Lam-Kwong LEE, Barry Kin-Chung WONG, Alex Yat-Man HO, Kam-Tong YIP, Kwok-Cheung LUNG, Raymond Wai-To LIU, Eugene Yuk-Keung TSO, Wai-Shing LEUNG, Man-Chun CHAN, Yuk-Yung NG, Kit-Man SIN, Kitty Sau-Chun FUNG, Sandy Ka-Yee CHAU, Wing-Kin TO, Tak-Lun QUE, David Ho-K…
EPI_ISL_419247	hCoV-19/Hong Kong/HKPU83-1702/2020	Asia / Hong Kong	2020-02-24	Department of Clinical Pathology, Pamela Youde Nethersole Eastern Hospital	Department of Health Technology and Informatics, Faculty of Health and Social Science, The Hong Kong Polytechnic University	Kenneth Siu-Sing LEUNG, Timothy Ting-Leung NG, Alan Ka-Lun WU, Miranda Chong-Yee YAU, Hiu-Yin LAO, Ming-Pan CHOI, Kingsley King-Gee TAM, Lam-Kwong LEE, Barry Kin-Chung WONG, Alex Yat-Man HO, Kam-Tong YIP, Kwok-Cheung LUNG, Raymond Wai-To LIU, Eugene Yuk-Keung TSO, Wai-Shing LEUNG, Man-Chun CHAN, Yuk-Yung NG, Kit-Man SIN, Kitty Sau-Chun FUNG, Sandy Ka-Yee CHAU, Wing-Kin TO, Tak-Lun QUE, David Ho-K…
EPI_ISL_419248	hCoV-19/Hong Kong/HKPU84-2502/2020	Asia / Hong Kong	2020-02-24	Department of Clinical Pathology, Pamela Youde Nethersole Eastern Hospital	Department of Health Technology and Informatics, Faculty of Health and Social Science, The Hong Kong Polytechnic University	Kenneth Siu-Sing LEUNG, Timothy Ting-Leung NG, Alan Ka-Lun WU, Miranda Chong-Yee YAU, Hiu-Yin LAO, Ming-Pan CHOI, Kingsley King-Gee TAM, Lam-Kwong LEE, Barry Kin-Chung WONG, Alex Yat-Man HO, Kam-Tong YIP, Kwok-Cheung LUNG, Raymond Wai-To LIU, Eugene Yuk-Keung TSO, Wai-Shing LEUNG, Man-Chun CHAN, Yuk-Yung NG, Kit-Man SIN, Kitty Sau-Chun FUNG, Sandy Ka-Yee CHAU, Wing-Kin TO, Tak-Lun QUE, David Ho-K…
EPI_ISL_419249	hCoV-19/Hong Kong/HKPU86-1802/2020	Asia / Hong Kong	2020-02-25	Department of Clinical Pathology, Pamela Youde Nethersole Eastern Hospital	Department of Health Technology and Informatics, Faculty of Health and Social Science, The Hong Kong Polytechnic University	Kenneth Siu-Sing LEUNG, Timothy Ting-Leung NG, Alan Ka-Lun WU, Miranda Chong-Yee YAU, Hiu-Yin LAO, Ming-Pan CHOI, Kingsley King-Gee TAM, Lam-Kwong LEE, Barry Kin-Chung WONG, Alex Yat-Man HO, Kam-Tong YIP, Kwok-Cheung LUNG, Raymond Wai-To LIU, Eugene Yuk-Keung TSO, Wai-Shing LEUNG, Man-Chun CHAN, Yuk-Yung NG, Kit-Man SIN, Kitty Sau-Chun FUNG, Sandy Ka-Yee CHAU, Wing-Kin TO, Tak-Lun QUE, David Ho-K…
EPI_ISL_419250	hCoV-19/Hong Kong/HKPU89-2502/2020	Asia / Hong Kong	2020-02-26	Department of Clinical Pathology, Pamela Youde Nethersole Eastern Hospital	Department of Health Technology and Informatics, Faculty of Health and Social Science, The Hong Kong Polytechnic University	Kenneth Siu-Sing LEUNG, Timothy Ting-Leung NG, Alan Ka-Lun WU, Miranda Chong-Yee YAU, Hiu-Yin LAO, Ming-Pan CHOI, Kingsley King-Gee TAM, Lam-Kwong LEE, Barry Kin-Chung WONG, Alex Yat-Man HO, Kam-Tong YIP, Kwok-Cheung LUNG, Raymond Wai-To LIU, Eugene Yuk-Keung TSO, Wai-Shing LEUNG, Man-Chun CHAN, Yuk-Yung NG, Kit-Man SIN, Kitty Sau-Chun FUNG, Sandy Ka-Yee CHAU, Wing-Kin TO, Tak-Lun QUE, David Ho-K…
EPI_ISL_419251	hCoV-19/Hong Kong/HKPU90-1602/2020	Asia / Hong Kong	2020-02-26	Department of Clinical Pathology, Pamela Youde Nethersole Eastern Hospital	Department of Health Technology and Informatics, Faculty of Health and Social Science, The Hong Kong Polytechnic University	Kenneth Siu-Sing LEUNG, Timothy Ting-Leung NG, Alan Ka-Lun WU, Miranda Chong-Yee YAU, Hiu-Yin LAO, Ming-Pan CHOI, Kingsley King-Gee TAM, Lam-Kwong LEE, Barry Kin-Chung WONG, Alex Yat-Man HO, Kam-Tong YIP, Kwok-Cheung LUNG, Raymond Wai-To LIU, Eugene Yuk-Keung TSO, Wai-Shing LEUNG, Man-Chun CHAN, Yuk-Yung NG, Kit-Man SIN, Kitty Sau-Chun FUNG, Sandy Ka-Yee CHAU, Wing-Kin TO, Tak-Lun QUE, David Ho-K…
EPI_ISL_419252	hCoV-19/Hong Kong/HKPU91-2002/2020	Asia / Hong Kong	2020-02-26	Department of Clinical Pathology, Pamela Youde Nethersole Eastern Hospital	Department of Health Technology and Informatics, Faculty of Health and Social Science, The Hong Kong Polytechnic University	Kenneth Siu-Sing LEUNG, Timothy Ting-Leung NG, Alan Ka-Lun WU, Miranda Chong-Yee YAU, Hiu-Yin LAO, Ming-Pan CHOI, Kingsley King-Gee TAM, Lam-Kwong LEE, Barry Kin-Chung WONG, Alex Yat-Man HO, Kam-Tong YIP, Kwok-Cheung LUNG, Raymond Wai-To LIU, Eugene Yuk-Keung TSO, Wai-Shing LEUNG, Man-Chun CHAN, Yuk-Yung NG, Kit-Man SIN, Kitty Sau-Chun FUNG, Sandy Ka-Yee CHAU, Wing-Kin TO, Tak-Lun QUE, David Ho-K…
EPI_ISL_419253	hCoV-19/Hong Kong/HKPU92-1302/2020	Asia / Hong Kong	2020-02-26	Department of Pathology, United Christian Hospital	Department of Health Technology and Informatics, Faculty of Health and Social Science, The Hong Kong Polytechnic University	Kenneth Siu-Sing LEUNG, Timothy Ting-Leung NG, Alan Ka-Lun WU, Miranda Chong-Yee YAU, Hiu-Yin LAO, Ming-Pan CHOI, Kingsley King-Gee TAM, Lam-Kwong LEE, Barry Kin-Chung WONG, Alex Yat-Man HO, Kam-Tong YIP, Kwok-Cheung LUNG, Raymond Wai-To LIU, Eugene Yuk-Keung TSO, Wai-Shing LEUNG, Man-Chun CHAN, Yuk-Yung NG, Kit-Man SIN, Kitty Sau-Chun FUNG, Sandy Ka-Yee CHAU, Wing-Kin TO, Tak-Lun QUE, David Ho-K…
EPI_ISL_420455	hCoV-19/Hong Kong/HKPU102_2802/2020	Asia / Hong Kong	2020-03-04	Department of Clinical Pathology, Pamela Youde Nethersole Eastern Hospital	Department of Health Technology and Informatics, Faculty of Health and Social Science, The Hong Kong Polytechnic University	Kenneth Siu-Sing LEUNG, Timothy Ting-Leung NG, Alan Ka-Lun WU, Miranda Chong-Yee YAU, Hiu-Yin LAO, Ming-Pan CHOI, Kingsley King-Gee TAM, Lam-Kwong LEE, Barry Kin-Chung WONG, Alex Yat-Man HO, Kam-Tong YIP, Kwok-Cheung LUNG, Raymond Wai-To LIU, Eugene Yuk-Keung TSO, Wai-Shing LEUNG, Man-Chun CHAN, Yuk-Yung NG, Kit-Man SIN, Kitty Sau-Chun FUNG, Sandy Ka-Yee CHAU, Wing-Kin TO, Tak-Lun QUE, David Ho-K…
EPI_ISL_430018	hCoV-19/Hong Kong/HKSH0003/2020	Asia / Hong Kong	2020-03-14	Molecular Pathology Division, Department of Pathology, Hong Kong Sanatorium & Hospital	Molecular Pathology Division, Department of Pathology, Hong Kong Sanatorium & Hospital	Chun Hang AU, Wai Sing CHAN, Ho Yin LAM, Dona N. HO, Simon Y.M. LAM, Jonpaul S.T. ZEE, Tsun Leung CHAN, Edmond S.K. MA
EPI_ISL_430063	hCoV-19/Hong Kong/HKSH0004/2020	Asia / Hong Kong	2020-03-14	Molecular Pathology Division, Department of Pathology, Hong Kong Sanatorium & Hospital	Molecular Pathology Division, Department of Pathology, Hong Kong Sanatorium & Hospital	Chun Hang AU, Wai Sing CHAN, Ho Yin LAM, Dona N. HO, Simon Y.M. LAM, Jonpaul S.T. ZEE, Tsun Leung CHAN, Edmond S.K. MA
EPI_ISL_414517	hCoV-19/Hong Kong/VM20002907/2020	Asia / Hong Kong	2020-02-25	Hong Kong Department of Health	School of Public Health, The University of Hong Kong	Dominic N.C. Tsang, Daniel K.W. Chu, Leo L.M. Poon, Malik Peiris
EPI_ISL_414519	hCoV-19/Hong Kong/VM20002868/2020	Asia / Hong Kong	2020-02-24	Hong Kong Department of Health	School of Public Health, The University of Hong Kong	Dominic N.C. Tsang, Daniel K.W. Chu, Leo L.M. Poon, Malik Peiris
EPI_ISL_414527	hCoV-19/Hong Kong/VM20002493/2020	Asia / Hong Kong	2020-02-09	Hong Kong Department of Health	School of Public Health, The University of Hong Kong	Dominic N.C. Tsang, Daniel K.W. Chu, Leo L.M. Poon, Malik Peiris
EPI_ISL_414528	hCoV-19/Hong Kong/VM20002507/2020	Asia / Hong Kong	2020-02-10	Hong Kong Department of Health	School of Public Health, The University of Hong Kong	Dominic N.C. Tsang, Daniel K.W. Chu, Leo L.M. Poon, Malik Peiris
EPI_ISL_416314	hCoV-19/Hong Kong/CUHK1/2020	Asia / Hong Kong	2020-02-07	Department of Microbiology, Faculty of Medicine, The Chinese University of Hong Kong, Hong Kong SAR, China	Department of Microbiology, Faculty of Medicine, Chinese University of Hong Kong, Hong Kong SAR, China	Zigui Chen, Paul KS Chan
EPI_ISL_416315	hCoV-19/Hong Kong/CUHK2/2020	Asia / Hong Kong	2020-02-19	Department of Microbiology, Faculty of Medicine, The Chinese University of Hong Kong, Hong Kong SAR, China	Department of Microbiology, Faculty of Medicine, Chinese University of Hong Kong, Hong Kong SAR, China	Zigui Chen, Paul KS Chan
EPI_ISL_434560	hCoV-19/Hong Kong/HK20/2020	Asia / Hong Kong	2020-01	unknown	Department of Microbiology	Lau,S.K.P., Luk,H.K.H., Wong,A.C.P., Li,K.S.M., Zhu,L., He,Z., Fung,J., Chan,T.T.Y., Fung,K.S.C. and Woo,P.C.Y.
EPI_ISL_434563	hCoV-19/Hong Kong/HKU-902a/2020	Asia / Hong Kong	2020-01-23	unknown	Microbiology	To,K.K.W. and Yuen,K.-Y.
EPI_ISL_434564	hCoV-19/Hong Kong/HKU-902b/2020	Asia / Hong Kong	2020-01-24	unknown	unknown	To,K.K.W. and Yuen,K.-Y.
EPI_ISL_434565	hCoV-19/Hong Kong/HKU-903a/2020	Asia / Hong Kong	2020-01-24	unknown	Microbiology	To,K.K.W. and Yuen,K.-Y.
EPI_ISL_434566	hCoV-19/Hong Kong/HKU-903b/2020	Asia / Hong Kong	2020-01-27	unknown	Microbiology	To,K.K.W. and Yuen,K.-Y.
EPI_ISL_434567	hCoV-19/Hong Kong/HKU-907a/2020	Asia / Hong Kong	2020-01-27	unknown	Microbiology	To,K.K.W. and Yuen,K.-Y.
EPI_ISL_434568	hCoV-19/Hong Kong/HKU-907b/2020	Asia / Hong Kong	2020-01-29	unknown	Microbiology	To,K.K.W. and Yuen,K.-Y.
EPI_ISL_434569	hCoV-19/Hong Kong/HKU-908a/2020	Asia / Hong Kong	2020-01-27	unknown	Microbiology	To,K.K.W. and Yuen,K.-Y.
EPI_ISL_434570	hCoV-19/Hong Kong/HKU-908b/2020	Asia / Hong Kong	2020-01-29	unknown	Microbiology	To,K.K.W. and Yuen,K.-Y.
EPI_ISL_434571	hCoV-19/Hong Kong/HKU-001a/2020	Asia / Hong Kong	2020-01-22	unknown	Microbiology	Chan,J.F.W. and Yuen,K.-Y.
EPI_ISL_420543	hCoV-19/India/763/2020	Asia / India	2020-03-03	National Influenza Center, Indian Council of Medical Research - National Institute of Virology	Indian Council of Medical Research-National Institute of Virology, Microbial Containment Complex	Pragya D. Yadav. Savita Patil, Varsha Potdar, Prasad Sarkale, Dimpal A. Nyayanit, Gajanan Sapkal, Anita M. Shete, Atanu Basu, Lalit Dar, M Choudhary, Amita Jain, Bharati Malhotra, Pranita Gawande, Sarah Cherian, Priya Abraham
EPI_ISL_420544	hCoV-19/India/2020763/2020	Asia / India	2020	Indian Council of Medical Research-National Institute of Virology, Microbial Containment Complex	Indian Council of Medical Research-National Institute of Virology, Microbial Containment Complex	Pragya D. Yadav. Savita Patil, Varsha Potdar, Prasad Sarkale, Dimpal A. Nyayanit, Gajanan Sapkal, Anita M. Shete, Atanu Basu, Lalit Dar, M Choudhary, Amita Jain, Bharati Malhotra, Pranita Gawande, Sarah Cherian, Priya Abraham
EPI_ISL_420545	hCoV-19/India/770/2020	Asia / India	2020-03-03	National Influenza Center, Indian Council of Medical Research - National Institute of Virology	Indian Council of Medical Research-National Institute of Virology, Microbial Containment Complex	Pragya D. Yadav. Savita Patil, Varsha Potdar, Prasad Sarkale, Dimpal A. Nyayanit, Gajanan Sapkal, Anita M. Shete, Atanu Basu, Lalit Dar, M Choudhary, Amita Jain, Bharati Malhotra, Pranita Gawande, Sarah Cherian, Priya Abraham
EPI_ISL_420546	hCoV-19/India/2020770/2020	Asia / India	2020	Indian Council of Medical Research-National Institute of Virology, Microbial Containment Complex	Indian Council of Medical Research-National Institute of Virology, Microbial Containment Complex	Pragya D. Yadav. Savita Patil, Varsha Potdar, Prasad Sarkale, Dimpal A. Nyayanit, Gajanan Sapkal, Anita M. Shete, Atanu Basu, Lalit Dar, M Choudhary, Amita Jain, Bharati Malhotra, Pranita Gawande, Sarah Cherian, Priya Abraham
EPI_ISL_420547	hCoV-19/India/772/2020	Asia / India	2020-03-03	National Influenza Center, Indian Council of Medical Research - National Institute of Virology	Indian Council of Medical Research-National Institute of Virology, Microbial Containment Complex	Pragya D. Yadav. Savita Patil, Varsha Potdar, Prasad Sarkale, Dimpal A. Nyayanit, Gajanan Sapkal, Anita M. Shete, Atanu Basu, Lalit Dar, M Choudhary, Amita Jain, Bharati Malhotra, Pranita Gawande, Sarah Cherian, Priya Abraham
EPI_ISL_420548	hCoV-19/India/2020772/2020	Asia / India	2020	Indian Council of Medical Research-National Institute of Virology, Microbial Containment Complex	Indian Council of Medical Research-National Institute of Virology, Microbial Containment Complex	Pragya D. Yadav. Savita Patil, Varsha Potdar, Prasad Sarkale, Dimpal A. Nyayanit, Gajanan Sapkal, Anita M. Shete, Atanu Basu, Lalit Dar, M Choudhary, Amita Jain, Bharati Malhotra, Pranita Gawande, Sarah Cherian, Priya Abraham
EPI_ISL_420549	hCoV-19/India/773/2020	Asia / India	2020-03-03	National Influenza Center, Indian Council of Medical Research - National Institute of Virology	Indian Council of Medical Research-National Institute of Virology, Microbial Containment Complex	Pragya D. Yadav. Savita Patil, Varsha Potdar, Prasad Sarkale, Dimpal A. Nyayanit, Gajanan Sapkal, Anita M. Shete, Atanu Basu, Lalit Dar, M Choudhary, Amita Jain, Bharati Malhotra, Pranita Gawande, Sarah Cherian, Priya Abraham
EPI_ISL_420550	hCoV-19/India/2020773/2020	Asia / India	2020	Indian Council of Medical Research-National Institute of Virology, Microbial Containment Complex	Indian Council of Medical Research-National Institute of Virology, Microbial Containment Complex	Pragya D. Yadav. Savita Patil, Varsha Potdar, Prasad Sarkale, Dimpal A. Nyayanit, Gajanan Sapkal, Anita M. Shete, Atanu Basu, Lalit Dar, M Choudhary, Amita Jain, Bharati Malhotra, Pranita Gawande, Sarah Cherian, Priya Abraham
EPI_ISL_420551	hCoV-19/India/777/2020	Asia / India	2020-03-03	National Influenza Center, Indian Council of Medical Research - National Institute of Virology	Indian Council of Medical Research-National Institute of Virology, Microbial Containment Complex	Pragya D. Yadav. Savita Patil, Varsha Potdar, Prasad Sarkale, Dimpal A. Nyayanit, Gajanan Sapkal, Anita M. Shete, Atanu Basu, Lalit Dar, M Choudhary, Amita Jain, Bharati Malhotra, Pranita Gawande, Sarah Cherian, Priya Abraham
EPI_ISL_420552	hCoV-19/India/2020777/2020	Asia / India	2020	Indian Council of Medical Research-National Institute of Virology, Microbial Containment Complex	Indian Council of Medical Research-National Institute of Virology, Microbial Containment Complex	Pragya D. Yadav. Savita Patil, Varsha Potdar, Prasad Sarkale, Dimpal A. Nyayanit, Gajanan Sapkal, Anita M. Shete, Atanu Basu, Lalit Dar, M Choudhary, Amita Jain, Bharati Malhotra, Pranita Gawande, Sarah Cherian, Priya Abraham
EPI_ISL_420553	hCoV-19/India/781/2020	Asia / India	2020-03-03	National Influenza Center, Indian Council of Medical Research - National Institute of Virology	Indian Council of Medical Research-National Institute of Virology, Microbial Containment Complex	Pragya D. Yadav. Savita Patil, Varsha Potdar, Prasad Sarkale, Dimpal A. Nyayanit, Gajanan Sapkal, Anita M. Shete, Atanu Basu, Lalit Dar, M Choudhary, Amita Jain, Bharati Malhotra, Pranita Gawande, Sarah Cherian, Priya Abraham
EPI_ISL_420554	hCoV-19/India/2020781/2020	Asia / India	2020	Indian Council of Medical Research-National Institute of Virology, Microbial Containment Complex	Indian Council of Medical Research-National Institute of Virology, Microbial Containment Complex	Pragya D. Yadav. Savita Patil, Varsha Potdar, Prasad Sarkale, Dimpal A. Nyayanit, Gajanan Sapkal, Anita M. Shete, Atanu Basu, Lalit Dar, M Choudhary, Amita Jain, Bharati Malhotra, Pranita Gawande, Sarah Cherian, Priya Abraham
EPI_ISL_420555	hCoV-19/India/c32/2020	Asia / India	2020-03-03	National Influenza Center, Indian Council of Medical Research - National Institute of Virology	Indian Council of Medical Research-National Institute of Virology, Microbial Containment Complex	Pragya D. Yadav. Savita Patil, Varsha Potdar, Prasad Sarkale, Dimpal A. Nyayanit, Gajanan Sapkal, Anita M. Shete, Atanu Basu, Lalit Dar, M Choudhary, Amita Jain, Bharati Malhotra, Pranita Gawande, Sarah Cherian, Priya Abraham
EPI_ISL_420556	hCoV-19/India/2020c32/2020	Asia / India	2020	Indian Council of Medical Research-National Institute of Virology, Microbial Containment Complex	Indian Council of Medical Research-National Institute of Virology, Microbial Containment Complex	Pragya D. Yadav. Savita Patil, Varsha Potdar, Prasad Sarkale, Dimpal A. Nyayanit, Gajanan Sapkal, Anita M. Shete, Atanu Basu, Lalit Dar, M Choudhary, Amita Jain, Bharati Malhotra, Pranita Gawande, Sarah Cherian, Priya Abraham
EPI_ISL_421662	hCoV-19/India/1073/2020	Asia / India	2020-03-10	National Influenza Center, Indian Council of Medical Research - National Institute of Virology	Indian Council of Medical Research-National Institute of Virology, Microbial Containment Complex	Pragya D. Yadav, Varsha Potdar, Savita Patil, Dimpal A. Nyayanit, Triparna Majumdar, Manohar. L. Chaudhary, Gururaj Deshpande, Padinjaremattathil Thankappan Ullas, Anita Shete-Aich, Hitesh Dighe, Sreelekshmy Mohandas, Gajanan Sapkal, Atanu Basu, Amita Jain, Bharti Malhotra, Deepika Chaudhary, Sarah Cherian, Priya Abraham
EPI_ISL_421663	hCoV-19/India/1093/2020	Asia / India	2020-03-10	National Influenza Center, Indian Council of Medical Research - National Institute of Virology	Indian Council of Medical Research-National Institute of Virology, Microbial Containment Complex	Pragya D. Yadav, Varsha Potdar, Savita Patil, Dimpal A. Nyayanit, Triparna Majumdar, Manohar. L. Chaudhary, Gururaj Deshpande, Padinjaremattathil Thankappan Ullas, Anita Shete-Aich, Hitesh Dighe, Sreelekshmy Mohandas, Gajanan Sapkal, Atanu Basu, Amita Jain, Bharti Malhotra, Deepika Chaudhary, Sarah Cherian, Priya Abraham
EPI_ISL_421664	hCoV-19/India/1100/2020	Asia / India	2020-03-10	National Influenza Center, Indian Council of Medical Research - National Institute of Virology	Indian Council of Medical Research-National Institute of Virology, Microbial Containment Complex	Pragya D. Yadav, Varsha Potdar, Savita Patil, Dimpal A. Nyayanit, Triparna Majumdar, Manohar. L. Chaudhary, Gururaj Deshpande, Padinjaremattathil Thankappan Ullas, Anita Shete-Aich, Hitesh Dighe, Sreelekshmy Mohandas, Gajanan Sapkal, Atanu Basu, Amita Jain, Bharti Malhotra, Deepika Chaudhary, Sarah Cherian, Priya Abraham
EPI_ISL_421665	hCoV-19/India/1104/2020	Asia / India	2020-03-10	National Influenza Center, Indian Council of Medical Research - National Institute of Virology	Indian Council of Medical Research-National Institute of Virology, Microbial Containment Complex	Pragya D. Yadav, Varsha Potdar, Savita Patil, Dimpal A. Nyayanit, Triparna Majumdar, Manohar. L. Chaudhary, Gururaj Deshpande, Padinjaremattathil Thankappan Ullas, Anita Shete-Aich, Hitesh Dighe, Sreelekshmy Mohandas, Gajanan Sapkal, Atanu Basu, Amita Jain, Bharti Malhotra, Deepika Chaudhary, Sarah Cherian, Priya Abraham
EPI_ISL_421666	hCoV-19/India/1111/2020	Asia / India	2020-03-10	National Influenza Center, Indian Council of Medical Research - National Institute of Virology	Indian Council of Medical Research-National Institute of Virology, Microbial Containment Complex	Pragya D. Yadav, Varsha Potdar, Savita Patil, Dimpal A. Nyayanit, Triparna Majumdar, Manohar. L. Chaudhary, Gururaj Deshpande, Padinjaremattathil Thankappan Ullas, Anita Shete-Aich, Hitesh Dighe, Sreelekshmy Mohandas, Gajanan Sapkal, Atanu Basu, Amita Jain, Bharti Malhotra, Deepika Chaudhary, Sarah Cherian, Priya Abraham
EPI_ISL_421667	hCoV-19/India/1115/2020	Asia / India	2020-03-10	National Influenza Center, Indian Council of Medical Research - National Institute of Virology	Indian Council of Medical Research-National Institute of Virology, Microbial Containment Complex	Pragya D. Yadav, Varsha Potdar, Savita Patil, Dimpal A. Nyayanit, Triparna Majumdar, Manohar. L. Chaudhary, Gururaj Deshpande, Padinjaremattathil Thankappan Ullas, Anita Shete-Aich, Hitesh Dighe, Sreelekshmy Mohandas, Gajanan Sapkal, Atanu Basu, Amita Jain, Bharti Malhotra, Deepika Chaudhary, Sarah Cherian, Priya Abraham
EPI_ISL_421668	hCoV-19/India/1125/2020	Asia / India	2020-03-10	National Influenza Center, Indian Council of Medical Research - National Institute of Virology	Indian Council of Medical Research-National Institute of Virology, Microbial Containment Complex	Pragya D. Yadav, Varsha Potdar, Savita Patil, Dimpal A. Nyayanit, Triparna Majumdar, Manohar. L. Chaudhary, Gururaj Deshpande, Padinjaremattathil Thankappan Ullas, Anita Shete-Aich, Hitesh Dighe, Sreelekshmy Mohandas, Gajanan Sapkal, Atanu Basu, Amita Jain, Bharti Malhotra, Deepika Chaudhary, Sarah Cherian, Priya Abraham
EPI_ISL_421669	hCoV-19/India/1616/2020	Asia / India	2020-03-12	National Influenza Center, Indian Council of Medical Research - National Institute of Virology	Indian Council of Medical Research-National Institute of Virology, Microbial Containment Complex	Pragya D. Yadav, Varsha Potdar, Savita Patil, Dimpal A. Nyayanit, Triparna Majumdar, Manohar. L. Chaudhary, Gururaj Deshpande, Padinjaremattathil Thankappan Ullas, Anita Shete-Aich, Hitesh Dighe, Sreelekshmy Mohandas, Gajanan Sapkal, Atanu Basu, Amita Jain, Bharti Malhotra, Deepika Chaudhary, Sarah Cherian, Priya Abraham
EPI_ISL_421670	hCoV-19/India/1617/2020	Asia / India	2020-03-12	National Influenza Center, Indian Council of Medical Research - National Institute of Virology	Indian Council of Medical Research-National Institute of Virology, Microbial Containment Complex	Pragya D. Yadav, Varsha Potdar, Savita Patil, Dimpal A. Nyayanit, Triparna Majumdar, Manohar. L. Chaudhary, Gururaj Deshpande, Padinjaremattathil Thankappan Ullas, Anita Shete-Aich, Hitesh Dighe, Sreelekshmy Mohandas, Gajanan Sapkal, Atanu Basu, Amita Jain, Bharti Malhotra, Deepika Chaudhary, Sarah Cherian, Priya Abraham
EPI_ISL_421671	hCoV-19/India/1621/2020	Asia / India	2020-03-12	National Influenza Center, Indian Council of Medical Research - National Institute of Virology	Indian Council of Medical Research-National Institute of Virology, Microbial Containment Complex	Pragya D. Yadav, Varsha Potdar, Savita Patil, Dimpal A. Nyayanit, Triparna Majumdar, Manohar. L. Chaudhary, Gururaj Deshpande, Padinjaremattathil Thankappan Ullas, Anita Shete-Aich, Hitesh Dighe, Sreelekshmy Mohandas, Gajanan Sapkal, Atanu Basu, Amita Jain, Bharti Malhotra, Deepika Chaudhary, Sarah Cherian, Priya Abraham
EPI_ISL_421672	hCoV-19/India/1644/2020	Asia / India	2020-03-12	National Influenza Center, Indian Council of Medical Research - National Institute of Virology	Indian Council of Medical Research-National Institute of Virology, Microbial Containment Complex	Pragya D. Yadav, Varsha Potdar, Savita Patil, Dimpal A. Nyayanit, Triparna Majumdar, Manohar. L. Chaudhary, Gururaj Deshpande, Padinjaremattathil Thankappan Ullas, Anita Shete-Aich, Hitesh Dighe, Sreelekshmy Mohandas, Gajanan Sapkal, Atanu Basu, Amita Jain, Bharti Malhotra, Deepika Chaudhary, Sarah Cherian, Priya Abraham
EPI_ISL_424361	hCoV-19/India/1063/2020	Asia / India	2020-03-10	National Influenza Center, Indian Council of Medical Research - National Institute of Virology	Indian Council of Medical Research-National Institute of Virology, Microbial Containment Complex	Pragya D. Yadav, Varsha Potdar, Savita Patil, Dimpal A. Nyayanit, Triparna Majumdar, Manohar. L. Chaudhary, Gururaj Deshpande, Padinjaremattathil Thankappan Ullas, Anita Shete-Aich, Hitesh Dighe, Sreelekshmy Mohandas, Gajanan Sapkal, Atanu Basu, Amita Jain, Bharti Malhotra, Deepika Chaudhary, Sarah Cherian, Priya Abraham
EPI_ISL_424362	hCoV-19/India/1135/2020	Asia / India	2020-03-10	National Influenza Center, Indian Council of Medical Research - National Institute of Virology	Indian Council of Medical Research-National Institute of Virology, Microbial Containment Complex	Pragya D. Yadav, Varsha Potdar, Savita Patil, Dimpal A. Nyayanit, Triparna Majumdar, Manohar. L. Chaudhary, Gururaj Deshpande, Padinjaremattathil Thankappan Ullas, Anita Shete-Aich, Hitesh Dighe, Sreelekshmy Mohandas, Gajanan Sapkal, Atanu Basu, Amita Jain, Bharti Malhotra, Deepika Chaudhary, Sarah Cherian, Priya Abraham
EPI_ISL_424363	hCoV-19/India/1652/2020	Asia / India	2020-03-12	National Influenza Center, Indian Council of Medical Research - National Institute of Virology	Indian Council of Medical Research-National Institute of Virology, Microbial Containment Complex	Pragya D. Yadav, Varsha Potdar, Savita Patil, Dimpal A. Nyayanit, Triparna Majumdar, Manohar. L. Chaudhary, Gururaj Deshpande, Padinjaremattathil Thankappan Ullas, Anita Shete-Aich, Hitesh Dighe, Sreelekshmy Mohandas, Gajanan Sapkal, Atanu Basu, Amita Jain, Bharti Malhotra, Deepika Chaudhary, Sarah Cherian, Priya Abraham
EPI_ISL_424364	hCoV-19/India/3118/2020	Asia / India	2020-03-17	National Influenza Center, Indian Council of Medical Research - National Institute of Virology	Indian Council of Medical Research-National Institute of Virology, Microbial Containment Complex	Pragya D. Yadav, Varsha Potdar, Savita Patil, Dimpal A. Nyayanit, Triparna Majumdar, Manohar. L. Chaudhary, Gururaj Deshpande, Padinjaremattathil Thankappan Ullas, Anita Shete-Aich, Hitesh Dighe, Sreelekshmy Mohandas, Gajanan Sapkal, Atanu Basu, Amita Jain, Bharti Malhotra, Deepika Chaudhary, Sarah Cherian, Priya Abraham
EPI_ISL_424365	hCoV-19/India/3239/2020	Asia / India	2020-03-17	National Influenza Center, Indian Council of Medical Research - National Institute of Virology	Indian Council of Medical Research-National Institute of Virology, Microbial Containment Complex	Pragya D. Yadav, Varsha Potdar, Savita Patil, Dimpal A. Nyayanit, Triparna Majumdar, Manohar. L. Chaudhary, Gururaj Deshpande, Padinjaremattathil Thankappan Ullas, Anita Shete-Aich, Hitesh Dighe, Sreelekshmy Mohandas, Gajanan Sapkal, Atanu Basu, Amita Jain, Bharti Malhotra, Deepika Chaudhary, Sarah Cherian, Priya Abraham
EPI_ISL_426179	hCoV-19/India/c31/2020	Asia / India	2020-03-02	National Influenza Center, Indian Council of Medical Research - National Institute of Virology	Indian Council of Medical Research-National Institute of Virology, Microbial Containment Complex	Pragya D. Yadav, Varsha Potdar, Savita Patil, Dimpal A. Nyayanit, Triparna Majumdar, Manohar. L. Chaudhary, Gururaj Deshpande, Padinjaremattathil Thankappan Ullas, Anita Shete-Aich, Hitesh Dighe, Sreelekshmy Mohandas, Gajanan Sapkal, Atanu Basu, Amita Jain, Bharti Malhotra, Deepika Chaudhary, Sarah Cherian, Priya Abraham
EPI_ISL_435089	hCoV-19/India/NCDC-02323/2020	Asia / India / Andhra Pradesh	2020-03-29	National Centre for Disease control (NCDC), CSIR-Institute of Genomics and Integrative Biology (CSIR-IGIB)	NCDC/CSIR-IGIB	Pramod Kumar, Rajesh Pandey, Pooja Sharma, Mahesh Dhar, Vivekanand A, Bharathram Uppili, Himanshu Vashisht, Saruchi Wadhwa, Nishu Tyagi, Uma Sharma, Priyanka Singh, Hemlata Lall, Meena Datta, Poonam Gupta, Nidhi Saini, Aarti Tewari, Bibhash Nandi, Dhirendra Kumar, Satyabrata Bag, Varun Jaiswal, Hema Gogia, Preeti Madan, Simrita Singh, Prateek Singh, Debasis Dash, Mitali Mukerji, Manju Bala, Sandh…
EPI_ISL_436440	hCoV-19/India/NCDC-3936/2020	Asia / India / Andhra Pradesh	2020-04-09	National Centre for Disease control (NCDC)	NCDC/CSIR-IGIB	Pramod Kumar#, Rajesh Pandey#, Pooja Sharma, Mahesh S Dhar, Vivekanand A, Bharathram Uppili, Himanshu Vashisht, Saruchi Wadhwa, Nishu Tyagi, Uma Sharma, Priyanka Singh, Hemlata Lall, Meena Datta, Poonam Gupta, Nidhi Saini, Aarti Tewari, Bibhash Nandi, Dhirendra Kumar, Satyabrata Bag, Varun Jaiswal, Hema Gogia, Preeti Madan, Simrita Singh, Prateek Singh, Debasis Dash, Mitali Mukerji, Manju Bala, S…
EPI_ISL_436421	hCoV-19/India/NCDC-2525/2020	Asia / India / Assam	2020-03-31	National Centre for Disease control (NCDC)	NCDC/CSIR-IGIB	Pramod Kumar#, Rajesh Pandey#, Pooja Sharma, Mahesh S Dhar, Vivekanand A, Bharathram Uppili, Himanshu Vashisht, Saruchi Wadhwa, Nishu Tyagi, Uma Sharma, Priyanka Singh, Hemlata Lall, Meena Datta, Poonam Gupta, Nidhi Saini, Aarti Tewari, Bibhash Nandi, Dhirendra Kumar, Satyabrata Bag, Varun Jaiswal, Hema Gogia, Preeti Madan, Simrita Singh, Prateek Singh, Debasis Dash, Mitali Mukerji, Manju Bala, S…
EPI_ISL_436422	hCoV-19/India/NCDC-2535/2020	Asia / India / Assam	2020-03-31	National Centre for Disease control (NCDC)	NCDC/CSIR-IGIB	Pramod Kumar#, Rajesh Pandey#, Pooja Sharma, Mahesh S Dhar, Vivekanand A, Bharathram Uppili, Himanshu Vashisht, Saruchi Wadhwa, Nishu Tyagi, Uma Sharma, Priyanka Singh, Hemlata Lall, Meena Datta, Poonam Gupta, Nidhi Saini, Aarti Tewari, Bibhash Nandi, Dhirendra Kumar, Satyabrata Bag, Varun Jaiswal, Hema Gogia, Preeti Madan, Simrita Singh, Prateek Singh, Debasis Dash, Mitali Mukerji, Manju Bala, S…
EPI_ISL_435112	hCoV-19/India/NCDC-02251/2020	Asia / India / Bihar	2020-03-28	National Centre for Disease control (NCDC), CSIR-Institute of Genomics and Integrative Biology (CSIR-IGIB)	NCDC/CSIR-IGIB	Pramod Kumar, Rajesh Pandey, Pooja Sharma, Mahesh Dhar, Vivekanand A, Bharathram Uppili, Himanshu Vashisht, Saruchi Wadhwa, Nishu Tyagi, Uma Sharma, Priyanka Singh, Hemlata Lall, Meena Datta, Poonam Gupta, Nidhi Saini, Aarti Tewari, Bibhash Nandi, Dhirendra Kumar, Satyabrata Bag, Varun Jaiswal, Hema Gogia, Preeti Madan, Simrita Singh, Prateek Singh, Debasis Dash, Mitali Mukerji, Manju Bala, Sandh…
EPI_ISL_436417	hCoV-19/India/NCDC-2515/2020	Asia / India / Bihar	2020-03-31	National Centre for Disease control (NCDC)	NCDC/CSIR-IGIB	Pramod Kumar#, Rajesh Pandey#, Pooja Sharma, Mahesh S Dhar, Vivekanand A, Bharathram Uppili, Himanshu Vashisht, Saruchi Wadhwa, Nishu Tyagi, Uma Sharma, Priyanka Singh, Hemlata Lall, Meena Datta, Poonam Gupta, Nidhi Saini, Aarti Tewari, Bibhash Nandi, Dhirendra Kumar, Satyabrata Bag, Varun Jaiswal, Hema Gogia, Preeti Madan, Simrita Singh, Prateek Singh, Debasis Dash, Mitali Mukerji, Manju Bala, S…
EPI_ISL_436419	hCoV-19/India/NCDC-2519/2020	Asia / India / Bihar	2020-03-31	National Centre for Disease control (NCDC)	NCDC/CSIR-IGIB	Pramod Kumar#, Rajesh Pandey#, Pooja Sharma, Mahesh S Dhar, Vivekanand A, Bharathram Uppili, Himanshu Vashisht, Saruchi Wadhwa, Nishu Tyagi, Uma Sharma, Priyanka Singh, Hemlata Lall, Meena Datta, Poonam Gupta, Nidhi Saini, Aarti Tewari, Bibhash Nandi, Dhirendra Kumar, Satyabrata Bag, Varun Jaiswal, Hema Gogia, Preeti Madan, Simrita Singh, Prateek Singh, Debasis Dash, Mitali Mukerji, Manju Bala, S…
EPI_ISL_436439	hCoV-19/India/NCDC-3934/2020	Asia / India / Bihar	2020-04-09	National Centre for Disease control (NCDC)	NCDC/CSIR-IGIB	Pramod Kumar#, Rajesh Pandey#, Pooja Sharma, Mahesh S Dhar, Vivekanand A, Bharathram Uppili, Himanshu Vashisht, Saruchi Wadhwa, Nishu Tyagi, Uma Sharma, Priyanka Singh, Hemlata Lall, Meena Datta, Poonam Gupta, Nidhi Saini, Aarti Tewari, Bibhash Nandi, Dhirendra Kumar, Satyabrata Bag, Varun Jaiswal, Hema Gogia, Preeti Madan, Simrita Singh, Prateek Singh, Debasis Dash, Mitali Mukerji, Manju Bala, S…
EPI_ISL_436441	hCoV-19/India/NCDC-3941/2020	Asia / India / Bihar	2020-04-09	National Centre for Disease control (NCDC)	NCDC/CSIR-IGIB	Pramod Kumar#, Rajesh Pandey#, Pooja Sharma, Mahesh S Dhar, Vivekanand A, Bharathram Uppili, Himanshu Vashisht, Saruchi Wadhwa, Nishu Tyagi, Uma Sharma, Priyanka Singh, Hemlata Lall, Meena Datta, Poonam Gupta, Nidhi Saini, Aarti Tewari, Bibhash Nandi, Dhirendra Kumar, Satyabrata Bag, Varun Jaiswal, Hema Gogia, Preeti Madan, Simrita Singh, Prateek Singh, Debasis Dash, Mitali Mukerji, Manju Bala, S…
EPI_ISL_436449	hCoV-19/India/NCDC-4155/2020	Asia / India / Bihar	2020-04-12	National Centre for Disease control (NCDC)	NCDC/CSIR-IGIB	Pramod Kumar#, Rajesh Pandey#, Pooja Sharma, Mahesh S Dhar, Vivekanand A, Bharathram Uppili, Himanshu Vashisht, Saruchi Wadhwa, Nishu Tyagi, Uma Sharma, Priyanka Singh, Hemlata Lall, Meena Datta, Poonam Gupta, Nidhi Saini, Aarti Tewari, Bibhash Nandi, Dhirendra Kumar, Satyabrata Bag, Varun Jaiswal, Hema Gogia, Preeti Madan, Simrita Singh, Prateek Singh, Debasis Dash, Mitali Mukerji, Manju Bala, S…
EPI_ISL_435070	hCoV-19/India/NCDC-01710/2020	Asia / India / Delhi	2020-03-18	National Centre for Disease control (NCDC), CSIR-Institute of Genomics and Integrative Biology (CSIR-IGIB)	NCDC/CSIR-IGIB	Pramod Kumar, Rajesh Pandey, Pooja Sharma, Mahesh Dhar, Vivekanand A, Bharathram Uppili, Himanshu Vashisht, Saruchi Wadhwa, Nishu Tyagi, Uma Sharma, Priyanka Singh, Hemlata Lall, Meena Datta, Poonam Gupta, Nidhi Saini, Aarti Tewari, Bibhash Nandi, Dhirendra Kumar, Satyabrata Bag, Varun Jaiswal, Hema Gogia, Preeti Madan, Simrita Singh, Prateek Singh, Debasis Dash, Mitali Mukerji, Manju Bala, Sandh…
EPI_ISL_435071	hCoV-19/India/NCDC-02105/2020	Asia / India / Delhi	2020-03-25	National Centre for Disease control (NCDC), CSIR-Institute of Genomics and Integrative Biology (CSIR-IGIB)	NCDC/CSIR-IGIB	Pramod Kumar, Rajesh Pandey, Pooja Sharma, Mahesh Dhar, Vivekanand A, Bharathram Uppili, Himanshu Vashisht, Saruchi Wadhwa, Nishu Tyagi, Uma Sharma, Priyanka Singh, Hemlata Lall, Meena Datta, Poonam Gupta, Nidhi Saini, Aarti Tewari, Bibhash Nandi, Dhirendra Kumar, Satyabrata Bag, Varun Jaiswal, Hema Gogia, Preeti Madan, Simrita Singh, Prateek Singh, Debasis Dash, Mitali Mukerji, Manju Bala, Sandh…
EPI_ISL_435072	hCoV-19/India/NCDC-02155/2020	Asia / India / Delhi	2020-03-26	National Centre for Disease control (NCDC), CSIR-Institute of Genomics and Integrative Biology (CSIR-IGIB)	NCDC/CSIR-IGIB	Pramod Kumar, Rajesh Pandey, Pooja Sharma, Mahesh Dhar, Vivekanand A, Bharathram Uppili, Himanshu Vashisht, Saruchi Wadhwa, Nishu Tyagi, Uma Sharma, Priyanka Singh, Hemlata Lall, Meena Datta, Poonam Gupta, Nidhi Saini, Aarti Tewari, Bibhash Nandi, Dhirendra Kumar, Satyabrata Bag, Varun Jaiswal, Hema Gogia, Preeti Madan, Simrita Singh, Prateek Singh, Debasis Dash, Mitali Mukerji, Manju Bala, Sandh…
EPI_ISL_435073	hCoV-19/India/NCDC-02157/2020	Asia / India / Delhi	2020-03-26	National Centre for Disease control (NCDC), CSIR-Institute of Genomics and Integrative Biology (CSIR-IGIB)	NCDC/CSIR-IGIB	Pramod Kumar, Rajesh Pandey, Pooja Sharma, Mahesh Dhar, Vivekanand A, Bharathram Uppili, Himanshu Vashisht, Saruchi Wadhwa, Nishu Tyagi, Uma Sharma, Priyanka Singh, Hemlata Lall, Meena Datta, Poonam Gupta, Nidhi Saini, Aarti Tewari, Bibhash Nandi, Dhirendra Kumar, Satyabrata Bag, Varun Jaiswal, Hema Gogia, Preeti Madan, Simrita Singh, Prateek Singh, Debasis Dash, Mitali Mukerji, Manju Bala, Sandh…
EPI_ISL_435108	hCoV-19/India/NCDC-01457/2020	Asia / India / Delhi	2020-03-15	National Centre for Disease control (NCDC), CSIR-Institute of Genomics and Integrative Biology (CSIR-IGIB)	NCDC/CSIR-IGIB	Pramod Kumar, Rajesh Pandey, Pooja Sharma, Mahesh Dhar, Vivekanand A, Bharathram Uppili, Himanshu Vashisht, Saruchi Wadhwa, Nishu Tyagi, Uma Sharma, Priyanka Singh, Hemlata Lall, Meena Datta, Poonam Gupta, Nidhi Saini, Aarti Tewari, Bibhash Nandi, Dhirendra Kumar, Satyabrata Bag, Varun Jaiswal, Hema Gogia, Preeti Madan, Simrita Singh, Prateek Singh, Debasis Dash, Mitali Mukerji, Manju Bala, Sandh…
EPI_ISL_435109	hCoV-19/India/NCDC-01638/2020	Asia / India / Delhi	2020-03-17	National Centre for Disease control (NCDC), CSIR-Institute of Genomics and Integrative Biology (CSIR-IGIB)	NCDC/CSIR-IGIB	Pramod Kumar, Rajesh Pandey, Pooja Sharma, Mahesh Dhar, Vivekanand A, Bharathram Uppili, Himanshu Vashisht, Saruchi Wadhwa, Nishu Tyagi, Uma Sharma, Priyanka Singh, Hemlata Lall, Meena Datta, Poonam Gupta, Nidhi Saini, Aarti Tewari, Bibhash Nandi, Dhirendra Kumar, Satyabrata Bag, Varun Jaiswal, Hema Gogia, Preeti Madan, Simrita Singh, Prateek Singh, Debasis Dash, Mitali Mukerji, Manju Bala, Sandh…
EPI_ISL_435110	hCoV-19/India/NCDC-01501/2020	Asia / India / Delhi	2020-03-16	National Centre for Disease control (NCDC), CSIR-Institute of Genomics and Integrative Biology (CSIR-IGIB)	NCDC/CSIR-IGIB	Pramod Kumar, Rajesh Pandey, Pooja Sharma, Mahesh Dhar, Vivekanand A, Bharathram Uppili, Himanshu Vashisht, Saruchi Wadhwa, Nishu Tyagi, Uma Sharma, Priyanka Singh, Hemlata Lall, Meena Datta, Poonam Gupta, Nidhi Saini, Aarti Tewari, Bibhash Nandi, Dhirendra Kumar, Satyabrata Bag, Varun Jaiswal, Hema Gogia, Preeti Madan, Simrita Singh, Prateek Singh, Debasis Dash, Mitali Mukerji, Manju Bala, Sandh…
EPI_ISL_435111	hCoV-19/India/NCDC-02415/2020	Asia / India / Delhi	2020-03-30	National Centre for Disease control (NCDC), CSIR-Institute of Genomics and Integrative Biology (CSIR-IGIB)	NCDC/CSIR-IGIB	Pramod Kumar, Rajesh Pandey, Pooja Sharma, Mahesh Dhar, Vivekanand A, Bharathram Uppili, Himanshu Vashisht, Saruchi Wadhwa, Nishu Tyagi, Uma Sharma, Priyanka Singh, Hemlata Lall, Meena Datta, Poonam Gupta, Nidhi Saini, Aarti Tewari, Bibhash Nandi, Dhirendra Kumar, Satyabrata Bag, Varun Jaiswal, Hema Gogia, Preeti Madan, Simrita Singh, Prateek Singh, Debasis Dash, Mitali Mukerji, Manju Bala, Sandh…
EPI_ISL_436415	hCoV-19/India/NCDC-2507/2020	Asia / India / Delhi	2020-03-31	National Centre for Disease control (NCDC)	NCDC/CSIR-IGIB	Pramod Kumar#, Rajesh Pandey#, Pooja Sharma, Mahesh S Dhar, Vivekanand A, Bharathram Uppili, Himanshu Vashisht, Saruchi Wadhwa, Nishu Tyagi, Uma Sharma, Priyanka Singh, Hemlata Lall, Meena Datta, Poonam Gupta, Nidhi Saini, Aarti Tewari, Bibhash Nandi, Dhirendra Kumar, Satyabrata Bag, Varun Jaiswal, Hema Gogia, Preeti Madan, Simrita Singh, Prateek Singh, Debasis Dash, Mitali Mukerji, Manju Bala, S…
EPI_ISL_436423	hCoV-19/India/NCDC-3162/2020	Asia / India / Delhi	2020-04-05	National Centre for Disease control (NCDC)	NCDC/CSIR-IGIB	Pramod Kumar#, Rajesh Pandey#, Pooja Sharma, Mahesh S Dhar, Vivekanand A, Bharathram Uppili, Himanshu Vashisht, Saruchi Wadhwa, Nishu Tyagi, Uma Sharma, Priyanka Singh, Hemlata Lall, Meena Datta, Poonam Gupta, Nidhi Saini, Aarti Tewari, Bibhash Nandi, Dhirendra Kumar, Satyabrata Bag, Varun Jaiswal, Hema Gogia, Preeti Madan, Simrita Singh, Prateek Singh, Debasis Dash, Mitali Mukerji, Manju Bala, S…
EPI_ISL_436424	hCoV-19/India/NCDC-3163/2020	Asia / India / Delhi	2020-04-05	National Centre for Disease control (NCDC)	NCDC/CSIR-IGIB	Pramod Kumar#, Rajesh Pandey#, Pooja Sharma, Mahesh S Dhar, Vivekanand A, Bharathram Uppili, Himanshu Vashisht, Saruchi Wadhwa, Nishu Tyagi, Uma Sharma, Priyanka Singh, Hemlata Lall, Meena Datta, Poonam Gupta, Nidhi Saini, Aarti Tewari, Bibhash Nandi, Dhirendra Kumar, Satyabrata Bag, Varun Jaiswal, Hema Gogia, Preeti Madan, Simrita Singh, Prateek Singh, Debasis Dash, Mitali Mukerji, Manju Bala, S…
EPI_ISL_436425	hCoV-19/India/NCDC-3170/2020	Asia / India / Delhi	2020-04-05	National Centre for Disease control (NCDC)	NCDC/CSIR-IGIB	Pramod Kumar#, Rajesh Pandey#, Pooja Sharma, Mahesh S Dhar, Vivekanand A, Bharathram Uppili, Himanshu Vashisht, Saruchi Wadhwa, Nishu Tyagi, Uma Sharma, Priyanka Singh, Hemlata Lall, Meena Datta, Poonam Gupta, Nidhi Saini, Aarti Tewari, Bibhash Nandi, Dhirendra Kumar, Satyabrata Bag, Varun Jaiswal, Hema Gogia, Preeti Madan, Simrita Singh, Prateek Singh, Debasis Dash, Mitali Mukerji, Manju Bala, S…
EPI_ISL_436426	hCoV-19/India/NCDC-3175/2020	Asia / India / Delhi	2022-04-05	National Centre for Disease control (NCDC)	NCDC/CSIR-IGIB	Pramod Kumar#, Rajesh Pandey#, Pooja Sharma, Mahesh S Dhar, Vivekanand A, Bharathram Uppili, Himanshu Vashisht, Saruchi Wadhwa, Nishu Tyagi, Uma Sharma, Priyanka Singh, Hemlata Lall, Meena Datta, Poonam Gupta, Nidhi Saini, Aarti Tewari, Bibhash Nandi, Dhirendra Kumar, Satyabrata Bag, Varun Jaiswal, Hema Gogia, Preeti Madan, Simrita Singh, Prateek Singh, Debasis Dash, Mitali Mukerji, Manju Bala, S…
EPI_ISL_436427	hCoV-19/India/NCDC-3176/2020	Asia / India / Delhi	2020-04-05	National Centre for Disease control (NCDC)	NCDC/CSIR-IGIB	Pramod Kumar#, Rajesh Pandey#, Pooja Sharma, Mahesh S Dhar, Vivekanand A, Bharathram Uppili, Himanshu Vashisht, Saruchi Wadhwa, Nishu Tyagi, Uma Sharma, Priyanka Singh, Hemlata Lall, Meena Datta, Poonam Gupta, Nidhi Saini, Aarti Tewari, Bibhash Nandi, Dhirendra Kumar, Satyabrata Bag, Varun Jaiswal, Hema Gogia, Preeti Madan, Simrita Singh, Prateek Singh, Debasis Dash, Mitali Mukerji, Manju Bala, S…
EPI_ISL_436428	hCoV-19/India/NCDC-3181/2020	Asia / India / Delhi	2020-04-05	National Centre for Disease control (NCDC)	NCDC/CSIR-IGIB	Pramod Kumar#, Rajesh Pandey#, Pooja Sharma, Mahesh S Dhar, Vivekanand A, Bharathram Uppili, Himanshu Vashisht, Saruchi Wadhwa, Nishu Tyagi, Uma Sharma, Priyanka Singh, Hemlata Lall, Meena Datta, Poonam Gupta, Nidhi Saini, Aarti Tewari, Bibhash Nandi, Dhirendra Kumar, Satyabrata Bag, Varun Jaiswal, Hema Gogia, Preeti Madan, Simrita Singh, Prateek Singh, Debasis Dash, Mitali Mukerji, Manju Bala, S…
EPI_ISL_436429	hCoV-19/India/NCDC-3190/2020	Asia / India / Delhi	2020-04-05	National Centre for Disease control (NCDC)	NCDC/CSIR-IGIB	Pramod Kumar#, Rajesh Pandey#, Pooja Sharma, Mahesh S Dhar, Vivekanand A, Bharathram Uppili, Himanshu Vashisht, Saruchi Wadhwa, Nishu Tyagi, Uma Sharma, Priyanka Singh, Hemlata Lall, Meena Datta, Poonam Gupta, Nidhi Saini, Aarti Tewari, Bibhash Nandi, Dhirendra Kumar, Satyabrata Bag, Varun Jaiswal, Hema Gogia, Preeti Madan, Simrita Singh, Prateek Singh, Debasis Dash, Mitali Mukerji, Manju Bala, S…
EPI_ISL_436430	hCoV-19/India/NCDC-3195/2020	Asia / India / Delhi	2020-04-05	National Centre for Disease control (NCDC)	NCDC/CSIR-IGIB	Pramod Kumar#, Rajesh Pandey#, Pooja Sharma, Mahesh S Dhar, Vivekanand A, Bharathram Uppili, Himanshu Vashisht, Saruchi Wadhwa, Nishu Tyagi, Uma Sharma, Priyanka Singh, Hemlata Lall, Meena Datta, Poonam Gupta, Nidhi Saini, Aarti Tewari, Bibhash Nandi, Dhirendra Kumar, Satyabrata Bag, Varun Jaiswal, Hema Gogia, Preeti Madan, Simrita Singh, Prateek Singh, Debasis Dash, Mitali Mukerji, Manju Bala, S…
EPI_ISL_436431	hCoV-19/India/NCDC-3230/2020	Asia / India / Delhi	2020-04-05	National Centre for Disease control (NCDC)	NCDC/CSIR-IGIB	Pramod Kumar#, Rajesh Pandey#, Pooja Sharma, Mahesh S Dhar, Vivekanand A, Bharathram Uppili, Himanshu Vashisht, Saruchi Wadhwa, Nishu Tyagi, Uma Sharma, Priyanka Singh, Hemlata Lall, Meena Datta, Poonam Gupta, Nidhi Saini, Aarti Tewari, Bibhash Nandi, Dhirendra Kumar, Satyabrata Bag, Varun Jaiswal, Hema Gogia, Preeti Madan, Simrita Singh, Prateek Singh, Debasis Dash, Mitali Mukerji, Manju Bala, S…
EPI_ISL_436432	hCoV-19/India/NCDC-3264/2020	Asia / India / Delhi	2020-04-05	National Centre for Disease control (NCDC)	NCDC/CSIR-IGIB	Pramod Kumar#, Rajesh Pandey#, Pooja Sharma, Mahesh S Dhar, Vivekanand A, Bharathram Uppili, Himanshu Vashisht, Saruchi Wadhwa, Nishu Tyagi, Uma Sharma, Priyanka Singh, Hemlata Lall, Meena Datta, Poonam Gupta, Nidhi Saini, Aarti Tewari, Bibhash Nandi, Dhirendra Kumar, Satyabrata Bag, Varun Jaiswal, Hema Gogia, Preeti Madan, Simrita Singh, Prateek Singh, Debasis Dash, Mitali Mukerji, Manju Bala, S…
EPI_ISL_436433	hCoV-19/India/NCDC-3271/2020	Asia / India / Delhi	2020-04-05	National Centre for Disease control (NCDC)	NCDC/CSIR-IGIB	Pramod Kumar#, Rajesh Pandey#, Pooja Sharma, Mahesh S Dhar, Vivekanand A, Bharathram Uppili, Himanshu Vashisht, Saruchi Wadhwa, Nishu Tyagi, Uma Sharma, Priyanka Singh, Hemlata Lall, Meena Datta, Poonam Gupta, Nidhi Saini, Aarti Tewari, Bibhash Nandi, Dhirendra Kumar, Satyabrata Bag, Varun Jaiswal, Hema Gogia, Preeti Madan, Simrita Singh, Prateek Singh, Debasis Dash, Mitali Mukerji, Manju Bala, S…
EPI_ISL_436434	hCoV-19/India/NCDC-3279/2020	Asia / India / Delhi	2020-04-05	National Centre for Disease control (NCDC)	NCDC/CSIR-IGIB	Pramod Kumar#, Rajesh Pandey#, Pooja Sharma, Mahesh S Dhar, Vivekanand A, Bharathram Uppili, Himanshu Vashisht, Saruchi Wadhwa, Nishu Tyagi, Uma Sharma, Priyanka Singh, Hemlata Lall, Meena Datta, Poonam Gupta, Nidhi Saini, Aarti Tewari, Bibhash Nandi, Dhirendra Kumar, Satyabrata Bag, Varun Jaiswal, Hema Gogia, Preeti Madan, Simrita Singh, Prateek Singh, Debasis Dash, Mitali Mukerji, Manju Bala, S…
EPI_ISL_436435	hCoV-19/India/NCDC-3394/2020	Asia / India / Delhi	2020-04-09	National Centre for Disease control (NCDC)	NCDC/CSIR-IGIB	Pramod Kumar#, Rajesh Pandey#, Pooja Sharma, Mahesh S Dhar, Vivekanand A, Bharathram Uppili, Himanshu Vashisht, Saruchi Wadhwa, Nishu Tyagi, Uma Sharma, Priyanka Singh, Hemlata Lall, Meena Datta, Poonam Gupta, Nidhi Saini, Aarti Tewari, Bibhash Nandi, Dhirendra Kumar, Satyabrata Bag, Varun Jaiswal, Hema Gogia, Preeti Madan, Simrita Singh, Prateek Singh, Debasis Dash, Mitali Mukerji, Manju Bala, S…
EPI_ISL_436436	hCoV-19/India/NCDC-3400/2020	Asia / India / Delhi	2020-04-06	National Centre for Disease control (NCDC)	NCDC/CSIR-IGIB	Pramod Kumar#, Rajesh Pandey#, Pooja Sharma, Mahesh S Dhar, Vivekanand A, Bharathram Uppili, Himanshu Vashisht, Saruchi Wadhwa, Nishu Tyagi, Uma Sharma, Priyanka Singh, Hemlata Lall, Meena Datta, Poonam Gupta, Nidhi Saini, Aarti Tewari, Bibhash Nandi, Dhirendra Kumar, Satyabrata Bag, Varun Jaiswal, Hema Gogia, Preeti Madan, Simrita Singh, Prateek Singh, Debasis Dash, Mitali Mukerji, Manju Bala, S…
EPI_ISL_436437	hCoV-19/India/NCDC-3831/2020	Asia / India / Delhi	2020-04-08	National Centre for Disease control (NCDC)	NCDC/CSIR-IGIB	Pramod Kumar#, Rajesh Pandey#, Pooja Sharma, Mahesh S Dhar, Vivekanand A, Bharathram Uppili, Himanshu Vashisht, Saruchi Wadhwa, Nishu Tyagi, Uma Sharma, Priyanka Singh, Hemlata Lall, Meena Datta, Poonam Gupta, Nidhi Saini, Aarti Tewari, Bibhash Nandi, Dhirendra Kumar, Satyabrata Bag, Varun Jaiswal, Hema Gogia, Preeti Madan, Simrita Singh, Prateek Singh, Debasis Dash, Mitali Mukerji, Manju Bala, S…
EPI_ISL_436445	hCoV-19/India/NCDC-3982/2020	Asia / India / Delhi	2020-04-09	National Centre for Disease control (NCDC)	NCDC/CSIR-IGIB	Pramod Kumar#, Rajesh Pandey#, Pooja Sharma, Mahesh S Dhar, Vivekanand A, Bharathram Uppili, Himanshu Vashisht, Saruchi Wadhwa, Nishu Tyagi, Uma Sharma, Priyanka Singh, Hemlata Lall, Meena Datta, Poonam Gupta, Nidhi Saini, Aarti Tewari, Bibhash Nandi, Dhirendra Kumar, Satyabrata Bag, Varun Jaiswal, Hema Gogia, Preeti Madan, Simrita Singh, Prateek Singh, Debasis Dash, Mitali Mukerji, Manju Bala, S…
EPI_ISL_436448	hCoV-19/India/NCDC-4138/2020	Asia / India / Delhi	2020-04-12	National Centre for Disease control (NCDC)	NCDC/CSIR-IGIB	Pramod Kumar#, Rajesh Pandey#, Pooja Sharma, Mahesh S Dhar, Vivekanand A, Bharathram Uppili, Himanshu Vashisht, Saruchi Wadhwa, Nishu Tyagi, Uma Sharma, Priyanka Singh, Hemlata Lall, Meena Datta, Poonam Gupta, Nidhi Saini, Aarti Tewari, Bibhash Nandi, Dhirendra Kumar, Satyabrata Bag, Varun Jaiswal, Hema Gogia, Preeti Madan, Simrita Singh, Prateek Singh, Debasis Dash, Mitali Mukerji, Manju Bala, S…
EPI_ISL_436450	hCoV-19/India/NCDC-4189/2020	Asia / India / Delhi	2020-04-13	National Centre for Disease control (NCDC)	NCDC/CSIR-IGIB	Pramod Kumar#, Rajesh Pandey#, Pooja Sharma, Mahesh S Dhar, Vivekanand A, Bharathram Uppili, Himanshu Vashisht, Saruchi Wadhwa, Nishu Tyagi, Uma Sharma, Priyanka Singh, Hemlata Lall, Meena Datta, Poonam Gupta, Nidhi Saini, Aarti Tewari, Bibhash Nandi, Dhirendra Kumar, Satyabrata Bag, Varun Jaiswal, Hema Gogia, Preeti Madan, Simrita Singh, Prateek Singh, Debasis Dash, Mitali Mukerji, Manju Bala, S…
EPI_ISL_436451	hCoV-19/India/NCDC-4205/2020	Asia / India / Delhi	2020-04-13	National Centre for Disease control (NCDC)	NCDC/CSIR-IGIB	Pramod Kumar#, Rajesh Pandey#, Pooja Sharma, Mahesh S Dhar, Vivekanand A, Bharathram Uppili, Himanshu Vashisht, Saruchi Wadhwa, Nishu Tyagi, Uma Sharma, Priyanka Singh, Hemlata Lall, Meena Datta, Poonam Gupta, Nidhi Saini, Aarti Tewari, Bibhash Nandi, Dhirendra Kumar, Satyabrata Bag, Varun Jaiswal, Hema Gogia, Preeti Madan, Simrita Singh, Prateek Singh, Debasis Dash, Mitali Mukerji, Manju Bala, S…
EPI_ISL_436452	hCoV-19/India/NCDC-4208/2020	Asia / India / Delhi	2020-04-14	National Centre for Disease control (NCDC)	NCDC/CSIR-IGIB	Pramod Kumar#, Rajesh Pandey#, Pooja Sharma, Mahesh S Dhar, Vivekanand A, Bharathram Uppili, Himanshu Vashisht, Saruchi Wadhwa, Nishu Tyagi, Uma Sharma, Priyanka Singh, Hemlata Lall, Meena Datta, Poonam Gupta, Nidhi Saini, Aarti Tewari, Bibhash Nandi, Dhirendra Kumar, Satyabrata Bag, Varun Jaiswal, Hema Gogia, Preeti Madan, Simrita Singh, Prateek Singh, Debasis Dash, Mitali Mukerji, Manju Bala, S…
EPI_ISL_436454	hCoV-19/India/NCDC-4475/2020	Asia / India / Delhi	2020-04-13	National Centre for Disease control (NCDC)	NCDC/CSIR-IGIB	Pramod Kumar#, Rajesh Pandey#, Pooja Sharma, Mahesh S Dhar, Vivekanand A, Bharathram Uppili, Himanshu Vashisht, Saruchi Wadhwa, Nishu Tyagi, Uma Sharma, Priyanka Singh, Hemlata Lall, Meena Datta, Poonam Gupta, Nidhi Saini, Aarti Tewari, Bibhash Nandi, Dhirendra Kumar, Satyabrata Bag, Varun Jaiswal, Hema Gogia, Preeti Madan, Simrita Singh, Prateek Singh, Debasis Dash, Mitali Mukerji, Manju Bala, S…
EPI_ISL_436455	hCoV-19/India/NCDC-4476/2020	Asia / India / Delhi	2020-04-13	National Centre for Disease control (NCDC)	NCDC/CSIR-IGIB	Pramod Kumar#, Rajesh Pandey#, Pooja Sharma, Mahesh S Dhar, Vivekanand A, Bharathram Uppili, Himanshu Vashisht, Saruchi Wadhwa, Nishu Tyagi, Uma Sharma, Priyanka Singh, Hemlata Lall, Meena Datta, Poonam Gupta, Nidhi Saini, Aarti Tewari, Bibhash Nandi, Dhirendra Kumar, Satyabrata Bag, Varun Jaiswal, Hema Gogia, Preeti Madan, Simrita Singh, Prateek Singh, Debasis Dash, Mitali Mukerji, Manju Bala, S…
EPI_ISL_435061	hCoV-19/India/NCDC-01537/2020	Asia / India / Delhi	2020-03-16	National Centre for Disease control (NCDC), CSIR-Institute of Genomics and Integrative Biology (CSIR-IGIB)	NCDC/CSIR-IGIB	Pramod Kumar, Rajesh Pandey, Pooja Sharma, Mahesh Dhar, Vivekanand A, Bharathram Uppili, Himanshu Vashisht, Saruchi Wadhwa, Nishu Tyagi, Uma Sharma, Priyanka Singh, Hemlata Lall, Meena Datta, Poonam Gupta, Nidhi Saini, Aarti Tewari, Bibhash Nandi, Dhirendra Kumar, Satyabrata Bag, Varun Jaiswal, Hema Gogia, Preeti Madan, Simrita Singh, Prateek Singh, Debasis Dash, Mitali Mukerji, Manju Bala, Sandh…
EPI_ISL_435063	hCoV-19/India/NCDC-01326/2020	Asia / India / Delhi	2020-03-13	National Centre for Disease control (NCDC), CSIR-Institute of Genomics and Integrative Biology (CSIR-IGIB)	NCDC/CSIR-IGIB	Pramod Kumar, Rajesh Pandey, Pooja Sharma, Mahesh Dhar, Vivekanand A, Bharathram Uppili, Himanshu Vashisht, Saruchi Wadhwa, Nishu Tyagi, Uma Sharma, Priyanka Singh, Hemlata Lall, Meena Datta, Poonam Gupta, Nidhi Saini, Aarti Tewari, Bibhash Nandi, Dhirendra Kumar, Satyabrata Bag, Varun Jaiswal, Hema Gogia, Preeti Madan, Simrita Singh, Prateek Singh, Debasis Dash, Mitali Mukerji, Manju Bala, Sandh…
EPI_ISL_435064	hCoV-19/India/NCDC-01705/2020	Asia / India / Delhi	2020-03-18	National Centre for Disease control (NCDC), CSIR-Institute of Genomics and Integrative Biology (CSIR-IGIB)	NCDC/CSIR-IGIB	Pramod Kumar, Rajesh Pandey, Pooja Sharma, Mahesh Dhar, Vivekanand A, Bharathram Uppili, Himanshu Vashisht, Saruchi Wadhwa, Nishu Tyagi, Uma Sharma, Priyanka Singh, Hemlata Lall, Meena Datta, Poonam Gupta, Nidhi Saini, Aarti Tewari, Bibhash Nandi, Dhirendra Kumar, Satyabrata Bag, Varun Jaiswal, Hema Gogia, Preeti Madan, Simrita Singh, Prateek Singh, Debasis Dash, Mitali Mukerji, Manju Bala, Sandh…
EPI_ISL_435065	hCoV-19/India/NCDC-01475/2020	Asia / India / Delhi	2020-03-15	National Centre for Disease control (NCDC), CSIR-Institute of Genomics and Integrative Biology (CSIR-IGIB)	NCDC/CSIR-IGIB	Pramod Kumar, Rajesh Pandey, Pooja Sharma, Mahesh Dhar, Vivekanand A, Bharathram Uppili, Himanshu Vashisht, Saruchi Wadhwa, Nishu Tyagi, Uma Sharma, Priyanka Singh, Hemlata Lall, Meena Datta, Poonam Gupta, Nidhi Saini, Aarti Tewari, Bibhash Nandi, Dhirendra Kumar, Satyabrata Bag, Varun Jaiswal, Hema Gogia, Preeti Madan, Simrita Singh, Prateek Singh, Debasis Dash, Mitali Mukerji, Manju Bala, Sandh…
EPI_ISL_435066	hCoV-19/India/NCDC-01711/2020	Asia / India / Delhi	2020-03-18	National Centre for Disease control (NCDC), CSIR-Institute of Genomics and Integrative Biology (CSIR-IGIB)	NCDC/CSIR-IGIB	Pramod Kumar, Rajesh Pandey, Pooja Sharma, Mahesh Dhar, Vivekanand A, Bharathram Uppili, Himanshu Vashisht, Saruchi Wadhwa, Nishu Tyagi, Uma Sharma, Priyanka Singh, Hemlata Lall, Meena Datta, Poonam Gupta, Nidhi Saini, Aarti Tewari, Bibhash Nandi, Dhirendra Kumar, Satyabrata Bag, Varun Jaiswal, Hema Gogia, Preeti Madan, Simrita Singh, Prateek Singh, Debasis Dash, Mitali Mukerji, Manju Bala, Sandh…
EPI_ISL_435067	hCoV-19/India/NCDC-01712/2020	Asia / India / Delhi	2020-03-18	National Centre for Disease control (NCDC), CSIR-Institute of Genomics and Integrative Biology (CSIR-IGIB)	NCDC/CSIR-IGIB	Pramod Kumar, Rajesh Pandey, Pooja Sharma, Mahesh Dhar, Vivekanand A, Bharathram Uppili, Himanshu Vashisht, Saruchi Wadhwa, Nishu Tyagi, Uma Sharma, Priyanka Singh, Hemlata Lall, Meena Datta, Poonam Gupta, Nidhi Saini, Aarti Tewari, Bibhash Nandi, Dhirendra Kumar, Satyabrata Bag, Varun Jaiswal, Hema Gogia, Preeti Madan, Simrita Singh, Prateek Singh, Debasis Dash, Mitali Mukerji, Manju Bala, Sandh…
EPI_ISL_435068	hCoV-19/India/NCDC-01757/2020	Asia / India / Delhi	2020-03-18	National Centre for Disease control (NCDC), CSIR-Institute of Genomics and Integrative Biology (CSIR-IGIB)	NCDC/CSIR-IGIB	Pramod Kumar, Rajesh Pandey, Pooja Sharma, Mahesh Dhar, Vivekanand A, Bharathram Uppili, Himanshu Vashisht, Saruchi Wadhwa, Nishu Tyagi, Uma Sharma, Priyanka Singh, Hemlata Lall, Meena Datta, Poonam Gupta, Nidhi Saini, Aarti Tewari, Bibhash Nandi, Dhirendra Kumar, Satyabrata Bag, Varun Jaiswal, Hema Gogia, Preeti Madan, Simrita Singh, Prateek Singh, Debasis Dash, Mitali Mukerji, Manju Bala, Sandh…
EPI_ISL_435069	hCoV-19/India/NCDC-01744/2020	Asia / India / Delhi	2020-03-18	National Centre for Disease control (NCDC), CSIR-Institute of Genomics and Integrative Biology (CSIR-IGIB)	NCDC/CSIR-IGIB	Pramod Kumar, Rajesh Pandey, Pooja Sharma, Mahesh Dhar, Vivekanand A, Bharathram Uppili, Himanshu Vashisht, Saruchi Wadhwa, Nishu Tyagi, Uma Sharma, Priyanka Singh, Hemlata Lall, Meena Datta, Poonam Gupta, Nidhi Saini, Aarti Tewari, Bibhash Nandi, Dhirendra Kumar, Satyabrata Bag, Varun Jaiswal, Hema Gogia, Preeti Madan, Simrita Singh, Prateek Singh, Debasis Dash, Mitali Mukerji, Manju Bala, Sandh…
EPI_ISL_426414	hCoV-19/India/GBRC1/2020	Asia / India / Gujarat	2020-04-05	Sir M P Shah Government Medical College	Gujarat Biotechnology Research Centre	Ramesh Pandit, Tejas Shah, Ankit Hinsu, Pritesh Sabara, Apurvasinh Puvar, Janvi Raval, Monika Gandhi, Pinal Trivedi, Maharshi Pandya, Amit Kanani, Akanksha Verma, Nitin Savaliya, Raghawendra Kumar, Dinesh Kumar, Zubair Saiyed, Dipa Kinariwala, Disha Patel, Binita Aring, Geeta Vaghela, Sonia Barve, Bhavesh Modi, Kairavi Joshi, Nidhi Sood, Pranay Shah, R D Dixit, Snehal Bagatharia, Madhvi Joshi, Ch…
EPI_ISL_426415	hCoV-19/India/GBRC1s/2020	Asia / India / Gujarat	2020-04-05	Sir M P Shah Government Medical College, Jamnagar	Gujarat Biotechnology Research Centre, Gandhinagar	Ramesh Pandit, Tejas Shah, Ankit Hinsu, Pritesh Sabara, Apurvasinh Puvar, Janvi Raval, Monika Gandhi, Pinal Trivedi, Maharshi Pandya, Amit Kanani, Akanksha Verma, Nitin Savaliya, Raghvendra Kumar, Dinesh Kumar, Zuber Saiyed, Dipa Kinariwala, Disha Patel, Binita Aring, Geeta Vaghela, Sonia Barve, Bhavesh Modi, Kairavi Joshi, Nidhi Sood, Pranay Shah, R D Dixit, Snehal Bagatharia, Madhvi Joshi, Chai…
EPI_ISL_435050	hCoV-19/India/GBRC3/2020	Asia / India / Gujarat / Ahmedabad	2020-04-13	B.J. Medical College and Civil hospital	Gujarat Biotechnology Research Centre	Ankit Hinsu, Pritesh Sabara, Apurvasinh Puvar, Janvi Raval, Monika Gandhi, Pinal Trivedi, Maharshi Pandya, Amit Kanani, Akanksha Verma, Nitin Savaliya, Raghawendra Kumar, Dinesh Kumar, Zuber Saiyed, Dipa Kinariwala, Disha Patel, Binita Aring, Geeta Vaghela, Sonia Barve, Bhavesh Modi, Kairavi Joshi, Gaurishankar Shrimali, Nidhi Sood, Pranay Shah, R D Dixit, Snehal Bagatharia, Kamlesh J Upadhyay, R…
EPI_ISL_435051	hCoV-19/India/GBRC4/2020	Asia / India / Gujarat / Ahmedabad	2020-04-13	B.J. Medical College and Civil hospital	Gujarat Biotechnology Research Centre	Pritesh Sabara, Apurvasinh Puvar, Janvi Raval, Monika Gandhi, Pinal Trivedi, Maharshi Pandya, Amit Kanani, Akanksha Verma, Nitin Savaliya, Raghawendra Kumar, Dinesh Kumar, Zuber Saiyed, Dipa Kinariwala, Disha Patel, Binita Aring, Geeta Vaghela, Sonia Barve, Bhavesh Modi, Kairavi Joshi, Gaurishankar Shrimali, Nidhi Sood, Pranay Shah, R D Dixit, Snehal Bagatharia, Kamlesh J Upadhyay, Ramesh Pandit,…
EPI_ISL_435052	hCoV-19/India/GBRC5/2020	Asia / India / Gujarat / Ahmedabad	2020-04-13	B.J. Medical College and Civil hospital	Gujarat Biotechnology Research Centre	Apurvasinh Puvar, Janvi Raval, Monika Gandhi, Pinal Trivedi, Maharshi Pandya, Amit Kanani, Akanksha Verma, Nitin Savaliya, Raghawendra Kumar, Dinesh Kumar, Zuber Saiyed, Dipa Kinariwala, Disha Patel, Binita Aring, Geeta Vaghela, Sonia Barve, Bhavesh Modi, Kairavi Joshi, Gaurishankar Shrimali, Nidhi Sood, Pranay Shah, R D Dixit, Snehal Bagatharia, Kamlesh J Upadhyay, Ramesh Pandit, Tejas Shah, Ank…
EPI_ISL_435053	hCoV-19/India/GBRC6/2020	Asia / India / Gujarat / Ahmedabad	2020-04-07	B.J. Medical College and Civil hospital	Gujarat Biotechnology Research Centre	Janvi Raval, Monika Gandhi, Pinal Trivedi, Maharshi Pandya, Amit Kanani, Akanksha Verma, Nitin Savaliya, Raghawendra Kumar, Dinesh Kumar, Zuber Saiyed, Dipa Kinariwala, Disha Patel, Binita Aring, Geeta Vaghela, Sonia Barve, Bhavesh Modi, Kairavi Joshi, Gaurishankar Shrimali, Nidhi Sood, Pranay Shah, R D Dixit, Snehal Bagatharia, Kamlesh J Upadhyay, Ramesh Pandit, Tejas Shah, Ankit Hinsu, Pritesh …
EPI_ISL_435054	hCoV-19/India/GBRC7/2020	Asia / India / Gujarat / Ahmedabad	2020-04-14	B.J. Medical College and Civil hospital	Gujarat Biotechnology Research Centre	Monika Gandhi, Pinal Trivedi, Maharshi Pandya, Amit Kanani, Akanksha Verma, Nitin Savaliya, Raghawendra Kumar, Dinesh Kumar, Zuber Saiyed, Dipa Kinariwala, Disha Patel, Binita Aring, Geeta Vaghela, Sonia Barve, Bhavesh Modi, Kairavi Joshi, Gaurishankar Shrimali, Nidhi Sood, Pranay Shah, R D Dixit, Snehal Bagatharia, Kamlesh J Upadhyay, Ramesh Pandit, Tejas Shah, Ankit Hinsu, Pritesh Sabara, Apurv…
EPI_ISL_435049	hCoV-19/India/GBRC2/2020	Asia / India / Gujarat / Ahmedabad	2020-04-13	B.J. Medical College and Civil hospital	Gujarat Biotechnology Research Centre	Pinal Trivedi, Maharshi Pandya, Amit Kanani, Akanksha Verma, Nitin Savaliya, Raghawendra Kumar, Dinesh Kumar, Zuber Saiyed, Dipa Kinariwala, Disha Patel, Binita Aring, Geeta Vaghela, Sonia Barve, Bhavesh Modi, Kairavi Joshi, Gaurishankar Shrimali, Nidhi Sood, Pranay Shah, R D Dixit, Snehal Bagatharia, Kamlesh J Upadhyay, Ramesh Pandit, Tejas Shah, Ankit Hinsu, Pritesh Sabara, Apurvasinh Puvar, Ja…
EPI_ISL_435055	hCoV-19/India/GBRC8/2020	Asia / India / Gujarat / Gandhinagar	2020-04-22	Gujarat Biotechnology Research Centre	Gujarat Biotechnology Research Centre	Tejas Shah, Ankit Hinsu, Pritesh Sabara, Apurvasinh Puvar, Janvi Raval, Monika Gandhi, Pinal Trivedi, Maharshi Pandya, Amit Kanani, Akanksha Verma, Nitin Savaliya, Raghawendra Kumar, Dinesh Kumar, Zuber Saiyed, Dipa Kinariwala, Disha Patel, Binita Aring, Geeta Vaghela, Sonia Barve, Bhavesh Modi, Kairavi Joshi, Gaurishankar Shrimali, Nidhi Sood, Pranay Shah, R D Dixit, Snehal Bagatharia, Kamlesh J…
EPI_ISL_435056	hCoV-19/India/GBRC9/2020	Asia / India / Gujarat / Mansa	2020-04-21	Gujarat Biotechnology Research Centre	Gujarat Biotechnology Research Centre	Maharshi Pandya, Amit Kanani, Akanksha Verma, Nitin Savaliya, Raghawendra Kumar, Dinesh Kumar, Zuber Saiyed, Dipa Kinariwala, Disha Patel, Binita Aring, Geeta Vaghela, Sonia Barve, Bhavesh Modi, Kairavi Joshi, Gaurishankar Shrimali, Nidhi Sood, Pranay Shah, R D Dixit, Snehal Bagatharia, Kamlesh J Upadhyay, Ramesh Pandit, Tejas Shah, Ankit Hinsu, Pritesh Sabara, Apurvasinh Puvar, Janvi Raval, Moni…
EPI_ISL_435076	hCoV-19/India/NCDC-02329/2020	Asia / India / Haryana	2020-03-29	National Centre for Disease control (NCDC), CSIR-Institute of Genomics and Integrative Biology (CSIR-IGIB)	NCDC/CSIR-IGIB	Pramod Kumar, Rajesh Pandey, Pooja Sharma, Mahesh Dhar, Vivekanand A, Bharathram Uppili, Himanshu Vashisht, Saruchi Wadhwa, Nishu Tyagi, Uma Sharma, Priyanka Singh, Hemlata Lall, Meena Datta, Poonam Gupta, Nidhi Saini, Aarti Tewari, Bibhash Nandi, Dhirendra Kumar, Satyabrata Bag, Varun Jaiswal, Hema Gogia, Preeti Madan, Simrita Singh, Prateek Singh, Debasis Dash, Mitali Mukerji, Manju Bala, Sandh…
EPI_ISL_435090	hCoV-19/India/NCDC-02326/2020	Asia / India / Jammu	2020-03-29	National Centre for Disease control (NCDC), CSIR-Institute of Genomics and Integrative Biology (CSIR-IGIB)	NCDC/CSIR-IGIB	Pramod Kumar, Rajesh Pandey, Pooja Sharma, Mahesh Dhar, Vivekanand A, Bharathram Uppili, Himanshu Vashisht, Saruchi Wadhwa, Nishu Tyagi, Uma Sharma, Priyanka Singh, Hemlata Lall, Meena Datta, Poonam Gupta, Nidhi Saini, Aarti Tewari, Bibhash Nandi, Dhirendra Kumar, Satyabrata Bag, Varun Jaiswal, Hema Gogia, Preeti Madan, Simrita Singh, Prateek Singh, Debasis Dash, Mitali Mukerji, Manju Bala, Sandh…
EPI_ISL_435107	hCoV-19/India/NCDC-02370/2020	Asia / India / Kargil	2020-03-29	National Centre for Disease control (NCDC), CSIR-Institute of Genomics and Integrative Biology (CSIR-IGIB)	NCDC/CSIR-IGIB	Pramod Kumar, Rajesh Pandey, Pooja Sharma, Mahesh Dhar, Vivekanand A, Bharathram Uppili, Himanshu Vashisht, Saruchi Wadhwa, Nishu Tyagi, Uma Sharma, Priyanka Singh, Hemlata Lall, Meena Datta, Poonam Gupta, Nidhi Saini, Aarti Tewari, Bibhash Nandi, Dhirendra Kumar, Satyabrata Bag, Varun Jaiswal, Hema Gogia, Preeti Madan, Simrita Singh, Prateek Singh, Debasis Dash, Mitali Mukerji, Manju Bala, Sandh…
EPI_ISL_428479	hCoV-19/India/nimh-0113/2020	Asia / India / Karnataka	2020-04-06	District Surveillence Unit	Department of Neurovirology, National Institute of Mental Health and Neuroscience (NIMHANS)	Chitra Pattabiraman, Vijayalakshmi Reddy, Harsha PK, Risha Rasheed, Shafeeq S Hameed, Manjunatha Venkataswamy, Anita Desai, Ravi Vasanthapuram
EPI_ISL_428480	hCoV-19/India/nimh-0116/2020	Asia / India / Karnataka	2020-04-06	District Surveillence Unit	Department of Neurovirology, National Institute of Mental Health and Neuroscience (NIMHANS)	Chitra Pattabiraman, Vijayalakshmi Reddy, Harsha PK, Risha Rasheed, Shafeeq S Hameed, Manjunatha Venkataswamy, Anita Desai, Ravi Vasanthapuram
EPI_ISL_428481	hCoV-19/India/nimh-0130/2020	Asia / India / Karnataka	2020-04-06	District Surveillence Unit	Department of Neurovirology, National Institute of Mental Health and Neuroscience (NIMHANS)	Chitra Pattabiraman, Vijayalakshmi Reddy, Harsha PK, Risha Rasheed, Shafeeq S Hameed, Manjunatha Venkataswamy, Anita Desai, Ravi Vasanthapuram
EPI_ISL_428482	hCoV-19/India/nimh-0182/2020	Asia / India / Karnataka	2020-04-08	District Surveillence Unit	Department of Neurovirology, National Institute of Mental Health and Neuroscience (NIMHANS)	Chitra Pattabiraman, Vijayalakshmi Reddy, Harsha PK, Risha Rasheed, Shafeeq S Hameed, Manjunatha Venkataswamy, Anita Desai, Ravi Vasanthapuram
EPI_ISL_428483	hCoV-19/India/nimh-0318/2020	Asia / India / Karnataka	2020-04-10	District Surveillence Unit	Department of Neurovirology, National Institute of Mental Health and Neuroscience (NIMHANS)	Chitra Pattabiraman, Vijayalakshmi Reddy, Harsha PK, Risha Rasheed, Shafeeq S Hameed, Manjunatha Venkataswamy, Anita Desai, Ravi Vasanthapuram
EPI_ISL_428484	hCoV-19/India/nimh-0351/2020	Asia / India / Karnataka	2020-04-10	District Surveillence Unit	Department of Neurovirology, National Institute of Mental Health and Neuroscience (NIMHANS)	Chitra Pattabiraman, Vijayalakshmi Reddy, Harsha PK, Risha Rasheed, Shafeeq S Hameed, Manjunatha Venkataswamy, Anita Desai, Ravi Vasanthapuram
EPI_ISL_428485	hCoV-19/India/nimh-0834/2020	Asia / India / Karnataka	2020-04-12	District Surveillence Unit	Department of Neurovirology, National Institute of Mental Health and Neuroscience (NIMHANS)	Chitra Pattabiraman, Vijayalakshmi Reddy, Harsha PK, Risha Rasheed, Shafeeq S Hameed, Manjunatha Venkataswamy, Anita Desai, Ravi Vasanthapuram
EPI_ISL_428486	hCoV-19/India/nimh-0996/2020	Asia / India / Karnataka	2020-04-14	District Surveillence Unit	Department of Neurovirology, National Institute of Mental Health and Neuroscience (NIMHANS)	Chitra Pattabiraman, Vijayalakshmi Reddy, Harsha PK, Risha Rasheed, Shafeeq S Hameed, Manjunatha Venkataswamy, Anita Desai, Ravi Vasanthapuram
EPI_ISL_428487	hCoV-19/India/nimh-1071/2020	Asia / India / Karnataka	2020-04-14	District Surveillence Unit	Department of Neurovirology, National Institute of Mental Health and Neuroscience (NIMHANS)	Chitra Pattabiraman, Vijayalakshmi Reddy, Harsha PK, Risha Rasheed, Shafeeq S Hameed, Manjunatha Venkataswamy, Anita Desai, Ravi Vasanthapuram
EPI_ISL_436140	hCoV-19/India/nimh-4376/2020	Asia / India / Karnataka	2020-04-24	District Surveillance Unit	Department of Neurovirology, National Institute of Mental Health and Neuroscience (NIMHANS)	Chitra Pattabiraman, Vijayalakshmi Reddy, Harsha PK, Risha Rasheed, Shafeeq S Hameed, Manjunatha Venkataswamy, Anita Desai, Ravi Vasanthapuram
EPI_ISL_436141	hCoV-19/India/nimh-4378/2020	Asia / India / Karnataka	2020-04-24	District Surveillance Unit	Department of Neurovirology, National Institute of Mental Health and Neuroscience (NIMHANS)	Chitra Pattabiraman, Vijayalakshmi Reddy, Harsha PK, Risha Rasheed, Shafeeq S Hameed, Manjunatha Venkataswamy, Anita Desai, Ravi Vasanthapuram
EPI_ISL_436447	hCoV-19/India/NCDC-4055/2020	Asia / India / Karnataka	2020-04-10	National Centre for Disease control (NCDC)	NCDC/CSIR-IGIB	Pramod Kumar#, Rajesh Pandey#, Pooja Sharma, Mahesh S Dhar, Vivekanand A, Bharathram Uppili, Himanshu Vashisht, Saruchi Wadhwa, Nishu Tyagi, Uma Sharma, Priyanka Singh, Hemlata Lall, Meena Datta, Poonam Gupta, Nidhi Saini, Aarti Tewari, Bibhash Nandi, Dhirendra Kumar, Satyabrata Bag, Varun Jaiswal, Hema Gogia, Preeti Madan, Simrita Singh, Prateek Singh, Debasis Dash, Mitali Mukerji, Manju Bala, S…
EPI_ISL_436137	hCoV-19/India/nimh-2873/2020	Asia / India / Karnataka	2020-04-21	District Surveillance Unit	Department of Neurovirology, National Institute of Mental Health and Neuroscience (NIMHANS)	Chitra Pattabiraman, Vijayalakshmi Reddy, Harsha PK, Risha Rasheed, Shafeeq S Hameed, Manjunatha Venkataswamy, Anita Desai, Ravi Vasanthapuram
EPI_ISL_436138	hCoV-19/India/nimh-3952/2020	Asia / India / Karnataka	2020-04-23	District Surveillance Unit	Department of Neurovirology, National Institute of Mental Health and Neuroscience (NIMHANS)	Chitra Pattabiraman, Vijayalakshmi Reddy, Harsha PK, Risha Rasheed, Shafeeq S Hameed, Manjunatha Venkataswamy, Anita Desai, Ravi Vasanthapuram
EPI_ISL_436139	hCoV-19/India/nimh-3970/2020	Asia / India / Karnataka	2020-04-23	District Surveillance Unit	Department of Neurovirology, National Institute of Mental Health and Neuroscience (NIMHANS)	Chitra Pattabiraman, Vijayalakshmi Reddy, Harsha PK, Risha Rasheed, Shafeeq S Hameed, Manjunatha Venkataswamy, Anita Desai, Ravi Vasanthapuram
EPI_ISL_436156	hCoV-19/India/nimh-1596/2020	Asia / India / Karnataka	2020-04-17	District Surveillance Unit	Department of Neurovirology, National Institute of Mental Health and Neuroscience (NIMHANS)	Chitra Pattabiraman, Vijayalakshmi Reddy, Harsha PK, Risha Rasheed, Shafeeq S Hameed, Manjunatha Venkataswamy, Anita Desai, Ravi Vasanthapuram
EPI_ISL_436157	hCoV-19/India/nimh-1598/2020	Asia / India / Karnataka	2020-04-17	District Surveillance Unit	Department of Neurovirology, National Institute of Mental Health and Neuroscience (NIMHANS)	Chitra Pattabiraman, Vijayalakshmi Reddy, Harsha PK, Risha Rasheed, Shafeeq S Hameed, Manjunatha Venkataswamy, Anita Desai, Ravi Vasanthapuram
EPI_ISL_413522	hCoV-19/India/1-27/2020	Asia / India / Kerala	2020-01-27	Indian Council of Medical Research - National Institute of Virology	National Influenza Center, Indian Council of Medical Research - National Institute of Virology	Potdar V, Yadav PD, Choudhary ML, Shete-Aich A
EPI_ISL_413523	hCoV-19/India/1-31/2020	Asia / India / Kerala	2020-01-31	Indian Council of Medical Research-National Institute of Virology	National Influenza Center, Indian Council of Medical Research-National Institute of Virology	Potdar V, Yadav PD, Choudhary ML, Shete-Aich A
EPI_ISL_435101	hCoV-19/India/NCDC-01441/2020	Asia / India / Ladakh	2020-03-15	National Centre for Disease control (NCDC), CSIR-Institute of Genomics and Integrative Biology (CSIR-IGIB)	NCDC/CSIR-IGIB	Pramod Kumar, Rajesh Pandey, Pooja Sharma, Mahesh Dhar, Vivekanand A, Bharathram Uppili, Himanshu Vashisht, Saruchi Wadhwa, Nishu Tyagi, Uma Sharma, Priyanka Singh, Hemlata Lall, Meena Datta, Poonam Gupta, Nidhi Saini, Aarti Tewari, Bibhash Nandi, Dhirendra Kumar, Satyabrata Bag, Varun Jaiswal, Hema Gogia, Preeti Madan, Simrita Singh, Prateek Singh, Debasis Dash, Mitali Mukerji, Manju Bala, Sandh…
EPI_ISL_435102	hCoV-19/India/NCDC-01444/2020	Asia / India / Ladakh	2020-03-15	National Centre for Disease control (NCDC), CSIR-Institute of Genomics and Integrative Biology (CSIR-IGIB)	NCDC/CSIR-IGIB	Pramod Kumar, Rajesh Pandey, Pooja Sharma, Mahesh Dhar, Vivekanand A, Bharathram Uppili, Himanshu Vashisht, Saruchi Wadhwa, Nishu Tyagi, Uma Sharma, Priyanka Singh, Hemlata Lall, Meena Datta, Poonam Gupta, Nidhi Saini, Aarti Tewari, Bibhash Nandi, Dhirendra Kumar, Satyabrata Bag, Varun Jaiswal, Hema Gogia, Preeti Madan, Simrita Singh, Prateek Singh, Debasis Dash, Mitali Mukerji, Manju Bala, Sandh…
EPI_ISL_435103	hCoV-19/India/NCDC-01604/2020	Asia / India / Ladakh	2020-03-17	National Centre for Disease control (NCDC), CSIR-Institute of Genomics and Integrative Biology (CSIR-IGIB)	NCDC/CSIR-IGIB	Pramod Kumar, Rajesh Pandey, Pooja Sharma, Mahesh Dhar, Vivekanand A, Bharathram Uppili, Himanshu Vashisht, Saruchi Wadhwa, Nishu Tyagi, Uma Sharma, Priyanka Singh, Hemlata Lall, Meena Datta, Poonam Gupta, Nidhi Saini, Aarti Tewari, Bibhash Nandi, Dhirendra Kumar, Satyabrata Bag, Varun Jaiswal, Hema Gogia, Preeti Madan, Simrita Singh, Prateek Singh, Debasis Dash, Mitali Mukerji, Manju Bala, Sandh…
EPI_ISL_435104	hCoV-19/India/NCDC-01614/2020	Asia / India / Ladakh	2020-03-17	National Centre for Disease control (NCDC), CSIR-Institute of Genomics and Integrative Biology (CSIR-IGIB)	NCDC/CSIR-IGIB	Pramod Kumar, Rajesh Pandey, Pooja Sharma, Mahesh Dhar, Vivekanand A, Bharathram Uppili, Himanshu Vashisht, Saruchi Wadhwa, Nishu Tyagi, Uma Sharma, Priyanka Singh, Hemlata Lall, Meena Datta, Poonam Gupta, Nidhi Saini, Aarti Tewari, Bibhash Nandi, Dhirendra Kumar, Satyabrata Bag, Varun Jaiswal, Hema Gogia, Preeti Madan, Simrita Singh, Prateek Singh, Debasis Dash, Mitali Mukerji, Manju Bala, Sandh…
EPI_ISL_435105	hCoV-19/India/NCDC-01616/2020	Asia / India / Ladakh	2020-03-17	National Centre for Disease control (NCDC), CSIR-Institute of Genomics and Integrative Biology (CSIR-IGIB)	NCDC/CSIR-IGIB	Pramod Kumar, Rajesh Pandey, Pooja Sharma, Mahesh Dhar, Vivekanand A, Bharathram Uppili, Himanshu Vashisht, Saruchi Wadhwa, Nishu Tyagi, Uma Sharma, Priyanka Singh, Hemlata Lall, Meena Datta, Poonam Gupta, Nidhi Saini, Aarti Tewari, Bibhash Nandi, Dhirendra Kumar, Satyabrata Bag, Varun Jaiswal, Hema Gogia, Preeti Madan, Simrita Singh, Prateek Singh, Debasis Dash, Mitali Mukerji, Manju Bala, Sandh…
EPI_ISL_435106	hCoV-19/India/NCDC-01760/2020	Asia / India / Ladakh	2020-03-18	National Centre for Disease control (NCDC), CSIR-Institute of Genomics and Integrative Biology (CSIR-IGIB)	NCDC/CSIR-IGIB	Pramod Kumar, Rajesh Pandey, Pooja Sharma, Mahesh Dhar, Vivekanand A, Bharathram Uppili, Himanshu Vashisht, Saruchi Wadhwa, Nishu Tyagi, Uma Sharma, Priyanka Singh, Hemlata Lall, Meena Datta, Poonam Gupta, Nidhi Saini, Aarti Tewari, Bibhash Nandi, Dhirendra Kumar, Satyabrata Bag, Varun Jaiswal, Hema Gogia, Preeti Madan, Simrita Singh, Prateek Singh, Debasis Dash, Mitali Mukerji, Manju Bala, Sandh…
EPI_ISL_436443	hCoV-19/India/NCDC-3961/2020	Asia / India / Madhya Pradesh	2020-04-09	National Centre for Disease control (NCDC)	NCDC/CSIR-IGIB	Pramod Kumar#, Rajesh Pandey#, Pooja Sharma, Mahesh S Dhar, Vivekanand A, Bharathram Uppili, Himanshu Vashisht, Saruchi Wadhwa, Nishu Tyagi, Uma Sharma, Priyanka Singh, Hemlata Lall, Meena Datta, Poonam Gupta, Nidhi Saini, Aarti Tewari, Bibhash Nandi, Dhirendra Kumar, Satyabrata Bag, Varun Jaiswal, Hema Gogia, Preeti Madan, Simrita Singh, Prateek Singh, Debasis Dash, Mitali Mukerji, Manju Bala, S…
EPI_ISL_436453	hCoV-19/India/NCDC-4444/2020	Asia / India / Madhya Pradesh	2020-04-16	National Centre for Disease control (NCDC)	NCDC/CSIR-IGIB	Pramod Kumar#, Rajesh Pandey#, Pooja Sharma, Mahesh S Dhar, Vivekanand A, Bharathram Uppili, Himanshu Vashisht, Saruchi Wadhwa, Nishu Tyagi, Uma Sharma, Priyanka Singh, Hemlata Lall, Meena Datta, Poonam Gupta, Nidhi Saini, Aarti Tewari, Bibhash Nandi, Dhirendra Kumar, Satyabrata Bag, Varun Jaiswal, Hema Gogia, Preeti Madan, Simrita Singh, Prateek Singh, Debasis Dash, Mitali Mukerji, Manju Bala, S…
EPI_ISL_436456	hCoV-19/India/NCDC-4846/2020	Asia / India / Madhya Pradesh	2020-04-20	National Centre for Disease control (NCDC)	NCDC/CSIR-IGIB	Pramod Kumar#, Rajesh Pandey#, Pooja Sharma, Mahesh S Dhar, Vivekanand A, Bharathram Uppili, Himanshu Vashisht, Saruchi Wadhwa, Nishu Tyagi, Uma Sharma, Priyanka Singh, Hemlata Lall, Meena Datta, Poonam Gupta, Nidhi Saini, Aarti Tewari, Bibhash Nandi, Dhirendra Kumar, Satyabrata Bag, Varun Jaiswal, Hema Gogia, Preeti Madan, Simrita Singh, Prateek Singh, Debasis Dash, Mitali Mukerji, Manju Bala, S…
EPI_ISL_436457	hCoV-19/India/NCDC-4859/2020	Asia / India / Madhya Pradesh	2020-04-20	National Centre for Disease control (NCDC)	NCDC/CSIR-IGIB	Pramod Kumar#, Rajesh Pandey#, Pooja Sharma, Mahesh S Dhar, Vivekanand A, Bharathram Uppili, Himanshu Vashisht, Saruchi Wadhwa, Nishu Tyagi, Uma Sharma, Priyanka Singh, Hemlata Lall, Meena Datta, Poonam Gupta, Nidhi Saini, Aarti Tewari, Bibhash Nandi, Dhirendra Kumar, Satyabrata Bag, Varun Jaiswal, Hema Gogia, Preeti Madan, Simrita Singh, Prateek Singh, Debasis Dash, Mitali Mukerji, Manju Bala, S…
EPI_ISL_436458	hCoV-19/India/NCDC-4867/2020	Asia / India / Madhya Pradesh	2020-04-16	National Centre for Disease control (NCDC)	NCDC/CSIR-IGIB	Pramod Kumar#, Rajesh Pandey#, Pooja Sharma, Mahesh S Dhar, Vivekanand A, Bharathram Uppili, Himanshu Vashisht, Saruchi Wadhwa, Nishu Tyagi, Uma Sharma, Priyanka Singh, Hemlata Lall, Meena Datta, Poonam Gupta, Nidhi Saini, Aarti Tewari, Bibhash Nandi, Dhirendra Kumar, Satyabrata Bag, Varun Jaiswal, Hema Gogia, Preeti Madan, Simrita Singh, Prateek Singh, Debasis Dash, Mitali Mukerji, Manju Bala, S…
EPI_ISL_436459	hCoV-19/India/NCDC-4874/2020	Asia / India / Madhya Pradesh	2020-04-20	National Centre for Disease control (NCDC)	NCDC/CSIR-IGIB	Pramod Kumar#, Rajesh Pandey#, Pooja Sharma, Mahesh S Dhar, Vivekanand A, Bharathram Uppili, Himanshu Vashisht, Saruchi Wadhwa, Nishu Tyagi, Uma Sharma, Priyanka Singh, Hemlata Lall, Meena Datta, Poonam Gupta, Nidhi Saini, Aarti Tewari, Bibhash Nandi, Dhirendra Kumar, Satyabrata Bag, Varun Jaiswal, Hema Gogia, Preeti Madan, Simrita Singh, Prateek Singh, Debasis Dash, Mitali Mukerji, Manju Bala, S…
EPI_ISL_436460	hCoV-19/India/NCDC-4876/2020	Asia / India / Madhya Pradesh	2020-04-20	National Centre for Disease control (NCDC)	NCDC/CSIR-IGIB	Pramod Kumar#, Rajesh Pandey#, Pooja Sharma, Mahesh S Dhar, Vivekanand A, Bharathram Uppili, Himanshu Vashisht, Saruchi Wadhwa, Nishu Tyagi, Uma Sharma, Priyanka Singh, Hemlata Lall, Meena Datta, Poonam Gupta, Nidhi Saini, Aarti Tewari, Bibhash Nandi, Dhirendra Kumar, Satyabrata Bag, Varun Jaiswal, Hema Gogia, Preeti Madan, Simrita Singh, Prateek Singh, Debasis Dash, Mitali Mukerji, Manju Bala, S…
EPI_ISL_436461	hCoV-19/India/NCDC-4877/2020	Asia / India / Madhya Pradesh	2020-04-20	National Centre for Disease control (NCDC)	NCDC/CSIR-IGIB	Pramod Kumar#, Rajesh Pandey#, Pooja Sharma, Mahesh S Dhar, Vivekanand A, Bharathram Uppili, Himanshu Vashisht, Saruchi Wadhwa, Nishu Tyagi, Uma Sharma, Priyanka Singh, Hemlata Lall, Meena Datta, Poonam Gupta, Nidhi Saini, Aarti Tewari, Bibhash Nandi, Dhirendra Kumar, Satyabrata Bag, Varun Jaiswal, Hema Gogia, Preeti Madan, Simrita Singh, Prateek Singh, Debasis Dash, Mitali Mukerji, Manju Bala, S…
EPI_ISL_436462	hCoV-19/India/NCDC-4878/2020	Asia / India / Madhya Pradesh	2020-04-16	National Centre for Disease control (NCDC)	NCDC/CSIR-IGIB	Pramod Kumar#, Rajesh Pandey#, Pooja Sharma, Mahesh S Dhar, Vivekanand A, Bharathram Uppili, Himanshu Vashisht, Saruchi Wadhwa, Nishu Tyagi, Uma Sharma, Priyanka Singh, Hemlata Lall, Meena Datta, Poonam Gupta, Nidhi Saini, Aarti Tewari, Bibhash Nandi, Dhirendra Kumar, Satyabrata Bag, Varun Jaiswal, Hema Gogia, Preeti Madan, Simrita Singh, Prateek Singh, Debasis Dash, Mitali Mukerji, Manju Bala, S…
EPI_ISL_436463	hCoV-19/India/NCDC-4879/2020	Asia / India / Madhya Pradesh	2020-04-16	National Centre for Disease control (NCDC)	NCDC/CSIR-IGIB	Pramod Kumar#, Rajesh Pandey#, Pooja Sharma, Mahesh S Dhar, Vivekanand A, Bharathram Uppili, Himanshu Vashisht, Saruchi Wadhwa, Nishu Tyagi, Uma Sharma, Priyanka Singh, Hemlata Lall, Meena Datta, Poonam Gupta, Nidhi Saini, Aarti Tewari, Bibhash Nandi, Dhirendra Kumar, Satyabrata Bag, Varun Jaiswal, Hema Gogia, Preeti Madan, Simrita Singh, Prateek Singh, Debasis Dash, Mitali Mukerji, Manju Bala, S…
EPI_ISL_435077	hCoV-19/India/NCDC-02330/2020	Asia / India / Maharashtra	2020-03-29	National Centre for Disease control (NCDC), CSIR-Institute of Genomics and Integrative Biology (CSIR-IGIB)	NCDC/CSIR-IGIB	Pramod Kumar, Rajesh Pandey, Pooja Sharma, Mahesh Dhar, Vivekanand A, Bharathram Uppili, Himanshu Vashisht, Saruchi Wadhwa, Nishu Tyagi, Uma Sharma, Priyanka Singh, Hemlata Lall, Meena Datta, Poonam Gupta, Nidhi Saini, Aarti Tewari, Bibhash Nandi, Dhirendra Kumar, Satyabrata Bag, Varun Jaiswal, Hema Gogia, Preeti Madan, Simrita Singh, Prateek Singh, Debasis Dash, Mitali Mukerji, Manju Bala, Sandh…
EPI_ISL_436438	hCoV-19/India/NCDC-3835/2020	Asia / India / Maharashtra	2020-04-07	National Centre for Disease control (NCDC)	NCDC/CSIR-IGIB	Pramod Kumar#, Rajesh Pandey#, Pooja Sharma, Mahesh S Dhar, Vivekanand A, Bharathram Uppili, Himanshu Vashisht, Saruchi Wadhwa, Nishu Tyagi, Uma Sharma, Priyanka Singh, Hemlata Lall, Meena Datta, Poonam Gupta, Nidhi Saini, Aarti Tewari, Bibhash Nandi, Dhirendra Kumar, Satyabrata Bag, Varun Jaiswal, Hema Gogia, Preeti Madan, Simrita Singh, Prateek Singh, Debasis Dash, Mitali Mukerji, Manju Bala, S…
EPI_ISL_436442	hCoV-19/India/NCDC-3950/2020	Asia / India / Maharashtra	2020-04-09	National Centre for Disease control (NCDC)	NCDC/CSIR-IGIB	Pramod Kumar#, Rajesh Pandey#, Pooja Sharma, Mahesh S Dhar, Vivekanand A, Bharathram Uppili, Himanshu Vashisht, Saruchi Wadhwa, Nishu Tyagi, Uma Sharma, Priyanka Singh, Hemlata Lall, Meena Datta, Poonam Gupta, Nidhi Saini, Aarti Tewari, Bibhash Nandi, Dhirendra Kumar, Satyabrata Bag, Varun Jaiswal, Hema Gogia, Preeti Madan, Simrita Singh, Prateek Singh, Debasis Dash, Mitali Mukerji, Manju Bala, S…
EPI_ISL_436444	hCoV-19/India/NCDC-3965/2020	Asia / India / Maharashtra	2020-04-09	National Centre for Disease control (NCDC)	NCDC/CSIR-IGIB	Pramod Kumar#, Rajesh Pandey#, Pooja Sharma, Mahesh S Dhar, Vivekanand A, Bharathram Uppili, Himanshu Vashisht, Saruchi Wadhwa, Nishu Tyagi, Uma Sharma, Priyanka Singh, Hemlata Lall, Meena Datta, Poonam Gupta, Nidhi Saini, Aarti Tewari, Bibhash Nandi, Dhirendra Kumar, Satyabrata Bag, Varun Jaiswal, Hema Gogia, Preeti Madan, Simrita Singh, Prateek Singh, Debasis Dash, Mitali Mukerji, Manju Bala, S…
EPI_ISL_436446	hCoV-19/India/NCDC-3985/2020	Asia / India / Maharashtra	2020-04-09	National Centre for Disease control (NCDC)	NCDC/CSIR-IGIB	Pramod Kumar#, Rajesh Pandey#, Pooja Sharma, Mahesh S Dhar, Vivekanand A, Bharathram Uppili, Himanshu Vashisht, Saruchi Wadhwa, Nishu Tyagi, Uma Sharma, Priyanka Singh, Hemlata Lall, Meena Datta, Poonam Gupta, Nidhi Saini, Aarti Tewari, Bibhash Nandi, Dhirendra Kumar, Satyabrata Bag, Varun Jaiswal, Hema Gogia, Preeti Madan, Simrita Singh, Prateek Singh, Debasis Dash, Mitali Mukerji, Manju Bala, S…
EPI_ISL_435085	hCoV-19/India/NCDC-02310/2020	Asia / India / Mumbai	2020-03-29	National Centre for Disease control (NCDC), CSIR-Institute of Genomics and Integrative Biology (CSIR-IGIB)	NCDC/CSIR-IGIB	Pramod Kumar, Rajesh Pandey, Pooja Sharma, Mahesh Dhar, Vivekanand A, Bharathram Uppili, Himanshu Vashisht, Saruchi Wadhwa, Nishu Tyagi, Uma Sharma, Priyanka Singh, Hemlata Lall, Meena Datta, Poonam Gupta, Nidhi Saini, Aarti Tewari, Bibhash Nandi, Dhirendra Kumar, Satyabrata Bag, Varun Jaiswal, Hema Gogia, Preeti Madan, Simrita Singh, Prateek Singh, Debasis Dash, Mitali Mukerji, Manju Bala, Sandh…
EPI_ISL_435086	hCoV-19/India/NCDC-02315/2020	Asia / India / Mumbai	2020-03-29	National Centre for Disease control (NCDC), CSIR-Institute of Genomics and Integrative Biology (CSIR-IGIB)	NCDC/CSIR-IGIB	Pramod Kumar, Rajesh Pandey, Pooja Sharma, Mahesh Dhar, Vivekanand A, Bharathram Uppili, Himanshu Vashisht, Saruchi Wadhwa, Nishu Tyagi, Uma Sharma, Priyanka Singh, Hemlata Lall, Meena Datta, Poonam Gupta, Nidhi Saini, Aarti Tewari, Bibhash Nandi, Dhirendra Kumar, Satyabrata Bag, Varun Jaiswal, Hema Gogia, Preeti Madan, Simrita Singh, Prateek Singh, Debasis Dash, Mitali Mukerji, Manju Bala, Sandh…
EPI_ISL_435098	hCoV-19/India/NCDC-02240/2020	Asia / India / Nepal	2020-03-28	National Centre for Disease control (NCDC), CSIR-Institute of Genomics and Integrative Biology (CSIR-IGIB)	NCDC/CSIR-IGIB	Pramod Kumar, Rajesh Pandey, Pooja Sharma, Mahesh Dhar, Vivekanand A, Bharathram Uppili, Himanshu Vashisht, Saruchi Wadhwa, Nishu Tyagi, Uma Sharma, Priyanka Singh, Hemlata Lall, Meena Datta, Poonam Gupta, Nidhi Saini, Aarti Tewari, Bibhash Nandi, Dhirendra Kumar, Satyabrata Bag, Varun Jaiswal, Hema Gogia, Preeti Madan, Simrita Singh, Prateek Singh, Debasis Dash, Mitali Mukerji, Manju Bala, Sandh…
EPI_ISL_435088	hCoV-19/India/NCDC-02336/2020	Asia / India / Odisha	2020-03-29	National Centre for Disease control (NCDC), CSIR-Institute of Genomics and Integrative Biology (CSIR-IGIB)	NCDC/CSIR-IGIB	Pramod Kumar, Rajesh Pandey, Pooja Sharma, Mahesh Dhar, Vivekanand A, Bharathram Uppili, Himanshu Vashisht, Saruchi Wadhwa, Nishu Tyagi, Uma Sharma, Priyanka Singh, Hemlata Lall, Meena Datta, Poonam Gupta, Nidhi Saini, Aarti Tewari, Bibhash Nandi, Dhirendra Kumar, Satyabrata Bag, Varun Jaiswal, Hema Gogia, Preeti Madan, Simrita Singh, Prateek Singh, Debasis Dash, Mitali Mukerji, Manju Bala, Sandh…
EPI_ISL_435062	hCoV-19/India/NCDC-01538/2020	Asia / India / Punjab	2020-03-16	National Centre for Disease control (NCDC), CSIR-Institute of Genomics and Integrative Biology (CSIR-IGIB)	NCDC/CSIR-IGIB	Pramod Kumar, Rajesh Pandey, Pooja Sharma, Mahesh Dhar, Vivekanand A, Bharathram Uppili, Himanshu Vashisht, Saruchi Wadhwa, Nishu Tyagi, Uma Sharma, Priyanka Singh, Hemlata Lall, Meena Datta, Poonam Gupta, Nidhi Saini, Aarti Tewari, Bibhash Nandi, Dhirendra Kumar, Satyabrata Bag, Varun Jaiswal, Hema Gogia, Preeti Madan, Simrita Singh, Prateek Singh, Debasis Dash, Mitali Mukerji, Manju Bala, Sandh…
EPI_ISL_436420	hCoV-19/India/NCDC-2522/2020	Asia / India / Rajsathan	2020-03-31	National Centre for Disease control (NCDC)	NCDC/CSIR-IGIB	Pramod Kumar#, Rajesh Pandey#, Pooja Sharma, Mahesh S Dhar, Vivekanand A, Bharathram Uppili, Himanshu Vashisht, Saruchi Wadhwa, Nishu Tyagi, Uma Sharma, Priyanka Singh, Hemlata Lall, Meena Datta, Poonam Gupta, Nidhi Saini, Aarti Tewari, Bibhash Nandi, Dhirendra Kumar, Satyabrata Bag, Varun Jaiswal, Hema Gogia, Preeti Madan, Simrita Singh, Prateek Singh, Debasis Dash, Mitali Mukerji, Manju Bala, S…
EPI_ISL_435075	hCoV-19/India/NCDC-02331/2020	Asia / India / Tamil Nadu	2020-03-29	National Centre for Disease control (NCDC), CSIR-Institute of Genomics and Integrative Biology (CSIR-IGIB)	NCDC/CSIR-IGIB	Pramod Kumar, Rajesh Pandey, Pooja Sharma, Mahesh Dhar, Vivekanand A, Bharathram Uppili, Himanshu Vashisht, Saruchi Wadhwa, Nishu Tyagi, Uma Sharma, Priyanka Singh, Hemlata Lall, Meena Datta, Poonam Gupta, Nidhi Saini, Aarti Tewari, Bibhash Nandi, Dhirendra Kumar, Satyabrata Bag, Varun Jaiswal, Hema Gogia, Preeti Madan, Simrita Singh, Prateek Singh, Debasis Dash, Mitali Mukerji, Manju Bala, Sandh…
EPI_ISL_435078	hCoV-19/India/NCDC-02311/2020	Asia / India / Tamil Nadu	2020-03-29	National Centre for Disease control (NCDC), CSIR-Institute of Genomics and Integrative Biology (CSIR-IGIB)	NCDC/CSIR-IGIB	Pramod Kumar, Rajesh Pandey, Pooja Sharma, Mahesh Dhar, Vivekanand A, Bharathram Uppili, Himanshu Vashisht, Saruchi Wadhwa, Nishu Tyagi, Uma Sharma, Priyanka Singh, Hemlata Lall, Meena Datta, Poonam Gupta, Nidhi Saini, Aarti Tewari, Bibhash Nandi, Dhirendra Kumar, Satyabrata Bag, Varun Jaiswal, Hema Gogia, Preeti Madan, Simrita Singh, Prateek Singh, Debasis Dash, Mitali Mukerji, Manju Bala, Sandh…
EPI_ISL_435079	hCoV-19/India/NCDC-02318/2020	Asia / India / Tamil Nadu	2020-03-29	National Centre for Disease control (NCDC), CSIR-Institute of Genomics and Integrative Biology (CSIR-IGIB)	NCDC/CSIR-IGIB	Pramod Kumar, Rajesh Pandey, Pooja Sharma, Mahesh Dhar, Vivekanand A, Bharathram Uppili, Himanshu Vashisht, Saruchi Wadhwa, Nishu Tyagi, Uma Sharma, Priyanka Singh, Hemlata Lall, Meena Datta, Poonam Gupta, Nidhi Saini, Aarti Tewari, Bibhash Nandi, Dhirendra Kumar, Satyabrata Bag, Varun Jaiswal, Hema Gogia, Preeti Madan, Simrita Singh, Prateek Singh, Debasis Dash, Mitali Mukerji, Manju Bala, Sandh…
EPI_ISL_435080	hCoV-19/India/NCDC-02334/2020	Asia / India / Tamil Nadu	2020-03-29	National Centre for Disease control (NCDC), CSIR-Institute of Genomics and Integrative Biology (CSIR-IGIB)	NCDC/CSIR-IGIB	Pramod Kumar, Rajesh Pandey, Pooja Sharma, Mahesh Dhar, Vivekanand A, Bharathram Uppili, Himanshu Vashisht, Saruchi Wadhwa, Nishu Tyagi, Uma Sharma, Priyanka Singh, Hemlata Lall, Meena Datta, Poonam Gupta, Nidhi Saini, Aarti Tewari, Bibhash Nandi, Dhirendra Kumar, Satyabrata Bag, Varun Jaiswal, Hema Gogia, Preeti Madan, Simrita Singh, Prateek Singh, Debasis Dash, Mitali Mukerji, Manju Bala, Sandh…
EPI_ISL_435083	hCoV-19/India/NCDC-02242/2020	Asia / India / Tamil Nadu	2020-03-28	National Centre for Disease control (NCDC), CSIR-Institute of Genomics and Integrative Biology (CSIR-IGIB)	NCDC/CSIR-IGIB	Pramod Kumar, Rajesh Pandey, Pooja Sharma, Mahesh Dhar, Vivekanand A, Bharathram Uppili, Himanshu Vashisht, Saruchi Wadhwa, Nishu Tyagi, Uma Sharma, Priyanka Singh, Hemlata Lall, Meena Datta, Poonam Gupta, Nidhi Saini, Aarti Tewari, Bibhash Nandi, Dhirendra Kumar, Satyabrata Bag, Varun Jaiswal, Hema Gogia, Preeti Madan, Simrita Singh, Prateek Singh, Debasis Dash, Mitali Mukerji, Manju Bala, Sandh…
EPI_ISL_435084	hCoV-19/India/NCDC-02309/2020	Asia / India / Tamil Nadu	2020-03-29	National Centre for Disease control (NCDC), CSIR-Institute of Genomics and Integrative Biology (CSIR-IGIB)	NCDC/CSIR-IGIB	Pramod Kumar, Rajesh Pandey, Pooja Sharma, Mahesh Dhar, Vivekanand A, Bharathram Uppili, Himanshu Vashisht, Saruchi Wadhwa, Nishu Tyagi, Uma Sharma, Priyanka Singh, Hemlata Lall, Meena Datta, Poonam Gupta, Nidhi Saini, Aarti Tewari, Bibhash Nandi, Dhirendra Kumar, Satyabrata Bag, Varun Jaiswal, Hema Gogia, Preeti Madan, Simrita Singh, Prateek Singh, Debasis Dash, Mitali Mukerji, Manju Bala, Sandh…
EPI_ISL_435087	hCoV-19/India/NCDC-02333/2020	Asia / India / Tamil Nadu	2020-03-29	National Centre for Disease control (NCDC), CSIR-Institute of Genomics and Integrative Biology (CSIR-IGIB)	NCDC/CSIR-IGIB	Pramod Kumar, Rajesh Pandey, Pooja Sharma, Mahesh Dhar, Vivekanand A, Bharathram Uppili, Himanshu Vashisht, Saruchi Wadhwa, Nishu Tyagi, Uma Sharma, Priyanka Singh, Hemlata Lall, Meena Datta, Poonam Gupta, Nidhi Saini, Aarti Tewari, Bibhash Nandi, Dhirendra Kumar, Satyabrata Bag, Varun Jaiswal, Hema Gogia, Preeti Madan, Simrita Singh, Prateek Singh, Debasis Dash, Mitali Mukerji, Manju Bala, Sandh…
EPI_ISL_435091	hCoV-19/India/NCDC-02245/2020	Asia / India / Tamil Nadu	2020-03-28	National Centre for Disease control (NCDC), CSIR-Institute of Genomics and Integrative Biology (CSIR-IGIB)	NCDC/CSIR-IGIB	Pramod Kumar, Rajesh Pandey, Pooja Sharma, Mahesh Dhar, Vivekanand A, Bharathram Uppili, Himanshu Vashisht, Saruchi Wadhwa, Nishu Tyagi, Uma Sharma, Priyanka Singh, Hemlata Lall, Meena Datta, Poonam Gupta, Nidhi Saini, Aarti Tewari, Bibhash Nandi, Dhirendra Kumar, Satyabrata Bag, Varun Jaiswal, Hema Gogia, Preeti Madan, Simrita Singh, Prateek Singh, Debasis Dash, Mitali Mukerji, Manju Bala, Sandh…
EPI_ISL_435092	hCoV-19/India/NCDC-02244/2020	Asia / India / Tamil Nadu	2020-03-28	National Centre for Disease control (NCDC), CSIR-Institute of Genomics and Integrative Biology (CSIR-IGIB)	NCDC/CSIR-IGIB	Pramod Kumar, Rajesh Pandey, Pooja Sharma, Mahesh Dhar, Vivekanand A, Bharathram Uppili, Himanshu Vashisht, Saruchi Wadhwa, Nishu Tyagi, Uma Sharma, Priyanka Singh, Hemlata Lall, Meena Datta, Poonam Gupta, Nidhi Saini, Aarti Tewari, Bibhash Nandi, Dhirendra Kumar, Satyabrata Bag, Varun Jaiswal, Hema Gogia, Preeti Madan, Simrita Singh, Prateek Singh, Debasis Dash, Mitali Mukerji, Manju Bala, Sandh…
EPI_ISL_435093	hCoV-19/India/NCDC-02312/2020	Asia / India / Tamil Nadu	2020-03-29	National Centre for Disease control (NCDC), CSIR-Institute of Genomics and Integrative Biology (CSIR-IGIB)	NCDC/CSIR-IGIB	Pramod Kumar, Rajesh Pandey, Pooja Sharma, Mahesh Dhar, Vivekanand A, Bharathram Uppili, Himanshu Vashisht, Saruchi Wadhwa, Nishu Tyagi, Uma Sharma, Priyanka Singh, Hemlata Lall, Meena Datta, Poonam Gupta, Nidhi Saini, Aarti Tewari, Bibhash Nandi, Dhirendra Kumar, Satyabrata Bag, Varun Jaiswal, Hema Gogia, Preeti Madan, Simrita Singh, Prateek Singh, Debasis Dash, Mitali Mukerji, Manju Bala, Sandh…
EPI_ISL_435094	hCoV-19/India/NCDC-02327/2020	Asia / India / Tamil Nadu	2020-03-29	National Centre for Disease control (NCDC), CSIR-Institute of Genomics and Integrative Biology (CSIR-IGIB)	NCDC/CSIR-IGIB	Pramod Kumar, Rajesh Pandey, Pooja Sharma, Mahesh Dhar, Vivekanand A, Bharathram Uppili, Himanshu Vashisht, Saruchi Wadhwa, Nishu Tyagi, Uma Sharma, Priyanka Singh, Hemlata Lall, Meena Datta, Poonam Gupta, Nidhi Saini, Aarti Tewari, Bibhash Nandi, Dhirendra Kumar, Satyabrata Bag, Varun Jaiswal, Hema Gogia, Preeti Madan, Simrita Singh, Prateek Singh, Debasis Dash, Mitali Mukerji, Manju Bala, Sandh…
EPI_ISL_435095	hCoV-19/India/NCDC-02328/2020	Asia / India / Tamil Nadu	2020-03-29	National Centre for Disease control (NCDC), CSIR-Institute of Genomics and Integrative Biology (CSIR-IGIB)	NCDC/CSIR-IGIB	Pramod Kumar, Rajesh Pandey, Pooja Sharma, Mahesh Dhar, Vivekanand A, Bharathram Uppili, Himanshu Vashisht, Saruchi Wadhwa, Nishu Tyagi, Uma Sharma, Priyanka Singh, Hemlata Lall, Meena Datta, Poonam Gupta, Nidhi Saini, Aarti Tewari, Bibhash Nandi, Dhirendra Kumar, Satyabrata Bag, Varun Jaiswal, Hema Gogia, Preeti Madan, Simrita Singh, Prateek Singh, Debasis Dash, Mitali Mukerji, Manju Bala, Sandh…
EPI_ISL_435096	hCoV-19/India/NCDC-02332/2020	Asia / India / Tamil Nadu	2020-03-29	National Centre for Disease control (NCDC), CSIR-Institute of Genomics and Integrative Biology (CSIR-IGIB)	NCDC/CSIR-IGIB	Pramod Kumar, Rajesh Pandey, Pooja Sharma, Mahesh Dhar, Vivekanand A, Bharathram Uppili, Himanshu Vashisht, Saruchi Wadhwa, Nishu Tyagi, Uma Sharma, Priyanka Singh, Hemlata Lall, Meena Datta, Poonam Gupta, Nidhi Saini, Aarti Tewari, Bibhash Nandi, Dhirendra Kumar, Satyabrata Bag, Varun Jaiswal, Hema Gogia, Preeti Madan, Simrita Singh, Prateek Singh, Debasis Dash, Mitali Mukerji, Manju Bala, Sandh…
EPI_ISL_436416	hCoV-19/India/NCDC-2514/2020	Asia / India / Tamil Nadu	2020-03-31	National Centre for Disease control (NCDC)	NCDC/CSIR-IGIB	Pramod Kumar#, Rajesh Pandey#, Pooja Sharma, Mahesh S Dhar, Vivekanand A, Bharathram Uppili, Himanshu Vashisht, Saruchi Wadhwa, Nishu Tyagi, Uma Sharma, Priyanka Singh, Hemlata Lall, Meena Datta, Poonam Gupta, Nidhi Saini, Aarti Tewari, Bibhash Nandi, Dhirendra Kumar, Satyabrata Bag, Varun Jaiswal, Hema Gogia, Preeti Madan, Simrita Singh, Prateek Singh, Debasis Dash, Mitali Mukerji, Manju Bala, S…
EPI_ISL_436418	hCoV-19/India/NCDC-2517/2020	Asia / India / Tamil Nadu	2020-03-31	National Centre for Disease control (NCDC)	NCDC/CSIR-IGIB	Pramod Kumar#, Rajesh Pandey#, Pooja Sharma, Mahesh S Dhar, Vivekanand A, Bharathram Uppili, Himanshu Vashisht, Saruchi Wadhwa, Nishu Tyagi, Uma Sharma, Priyanka Singh, Hemlata Lall, Meena Datta, Poonam Gupta, Nidhi Saini, Aarti Tewari, Bibhash Nandi, Dhirendra Kumar, Satyabrata Bag, Varun Jaiswal, Hema Gogia, Preeti Madan, Simrita Singh, Prateek Singh, Debasis Dash, Mitali Mukerji, Manju Bala, S…
EPI_ISL_431101	hCoV-19/India/GMC-RK100/2020	Asia / India / Telangana / Hyderabad	2020-03-01	Department of Microbiology,Gandhi Medical College and Hospital	Virus Research Laboratory, Department of Zoology, Osmania University,Hyderabad,India	Muttineni Radhakrishna, Nagamani K, Thrilok Chander B, Raja Rao M, Kalyani Putty, Ravikumar P, Sunitha P, Pankaj Singh D, Anand Kumar K, Amit A. Upadhyay Steven E. Bosinger, Rama Amara
EPI_ISL_431102	hCoV-19/India/GMC-KN318/2020	Asia / India / Telangana / Hyderabad	2020-03-11	Department of MicroBiology,Gandhi Medical College and Hospital,Secendrabad,Hyderabad,India	Department of Microbiology, Gandhi Medical College and Hospital, Secendrabad, Hyderabad	Nagamani K, Muttineni Radhakrishna, Thrilok Chander B, Raja Rao M, Kalyani Putty, Ravikumar P, Sunitha P, Pankaj Singh D, Anand Kumar K, Amit A. Upadhyay, Steven E. Bosinger, Rama Amara
EPI_ISL_431103	hCoV-19/India/GMC-KN443/2020	Asia / India / Telangana / Hyderabad	2020-03-16	Department of Microbiology, Gandhi Medical College and Hospital, Secendrabad, Hyderabad, India	Department of Microbiology, Gandhi Medical College and Hospital, Secendrabad, Hyderabad, India	Nagamani K, Muttineni Radhakrishna, Thrilok Chander B, Raja Rao M, Kalyani Putty, Ravikumar P, Sunitha P, Pankaj Singh D, Anand Kumar K, Amit A. Upadhyay, Steven E. Bosinger, Rama Amara
EPI_ISL_431117	hCoV-19/India/GMC-TC469/2020	Asia / India / Telangana / Hyderabad	2020-03-20	Department of Microbiology, Gandhi Medical College and Hospital, Secendrabad, Hyderabad, India	Department of Microbiology, Gandhi Medical College and Hospital, Secendrabad, Hyderabad, India	Thrilok Chander B, Muttineni Radhakrishna, Nagamani K, Raja Rao M, Kalyani Putty, Ravikumar P, Sunitha P, Pankaj Singh D, Anand Kumar K, Amit A. Upadhyay, Steven E.Bosinger, Rama Amara
EPI_ISL_435082	hCoV-19/India/NCDC-02322/2020	Asia / India / Uttar Pradesh	2020-03-29	National Centre for Disease control (NCDC), CSIR-Institute of Genomics and Integrative Biology (CSIR-IGIB)	NCDC/CSIR-IGIB	Pramod Kumar, Rajesh Pandey, Pooja Sharma, Mahesh Dhar, Vivekanand A, Bharathram Uppili, Himanshu Vashisht, Saruchi Wadhwa, Nishu Tyagi, Uma Sharma, Priyanka Singh, Hemlata Lall, Meena Datta, Poonam Gupta, Nidhi Saini, Aarti Tewari, Bibhash Nandi, Dhirendra Kumar, Satyabrata Bag, Varun Jaiswal, Hema Gogia, Preeti Madan, Simrita Singh, Prateek Singh, Debasis Dash, Mitali Mukerji, Manju Bala, Sandh…
EPI_ISL_435099	hCoV-19/India/NCDC-02320/2020	Asia / India / Uttar Pradesh	2020-03-29	National Centre for Disease control (NCDC), CSIR-Institute of Genomics and Integrative Biology (CSIR-IGIB)	NCDC/CSIR-IGIB	Pramod Kumar, Rajesh Pandey, Pooja Sharma, Mahesh Dhar, Vivekanand A, Bharathram Uppili, Himanshu Vashisht, Saruchi Wadhwa, Nishu Tyagi, Uma Sharma, Priyanka Singh, Hemlata Lall, Meena Datta, Poonam Gupta, Nidhi Saini, Aarti Tewari, Bibhash Nandi, Dhirendra Kumar, Satyabrata Bag, Varun Jaiswal, Hema Gogia, Preeti Madan, Simrita Singh, Prateek Singh, Debasis Dash, Mitali Mukerji, Manju Bala, Sandh…
EPI_ISL_435100	hCoV-19/India/NCDC-02321/2020	Asia / India / Uttar Pradesh	2020-03-29	National Centre for Disease control (NCDC), CSIR-Institute of Genomics and Integrative Biology (CSIR-IGIB)	NCDC/CSIR-IGIB	Pramod Kumar, Rajesh Pandey, Pooja Sharma, Mahesh Dhar, Vivekanand A, Bharathram Uppili, Himanshu Vashisht, Saruchi Wadhwa, Nishu Tyagi, Uma Sharma, Priyanka Singh, Hemlata Lall, Meena Datta, Poonam Gupta, Nidhi Saini, Aarti Tewari, Bibhash Nandi, Dhirendra Kumar, Satyabrata Bag, Varun Jaiswal, Hema Gogia, Preeti Madan, Simrita Singh, Prateek Singh, Debasis Dash, Mitali Mukerji, Manju Bala, Sandh…
EPI_ISL_436413	hCoV-19/India/NCDC-2443/2020	Asia / India / Uttar Pradesh	2020-03-30	National Centre for Disease control (NCDC)	NCDC/CSIR-IGIB	Pramod Kumar#, Rajesh Pandey#, Pooja Sharma, Mahesh S Dhar, Vivekanand A, Bharathram Uppili, Himanshu Vashisht, Saruchi Wadhwa, Nishu Tyagi, Uma Sharma, Priyanka Singh, Hemlata Lall, Meena Datta, Poonam Gupta, Nidhi Saini, Aarti Tewari, Bibhash Nandi, Dhirendra Kumar, Satyabrata Bag, Varun Jaiswal, Hema Gogia, Preeti Madan, Simrita Singh, Prateek Singh, Debasis Dash, Mitali Mukerji, Manju Bala, S…
EPI_ISL_435060	hCoV-19/India/NCDC-01257/2020	Asia / India / Uttar Pradesh / Noida	2020-03-12	National Centre for Disease control (NCDC), CSIR-Institute of Genomics and Integrative Biology (CSIR-IGIB)	NCDC/CSIR-IGIB	Pramod Kumar, Rajesh Pandey, Pooja Sharma, Mahesh Dhar, Vivekanand A, Bharathram Uppili, Himanshu Vashisht, Saruchi Wadhwa, Nishu Tyagi, Uma Sharma, Priyanka Singh, Hemlata Lall, Meena Datta, Poonam Gupta, Nidhi Saini, Aarti Tewari, Bibhash Nandi, Dhirendra Kumar, Satyabrata Bag, Varun Jaiswal, Hema Gogia, Preeti Madan, Simrita Singh, Prateek Singh, Debasis Dash, Mitali Mukerji, Manju Bala, Sandh…
EPI_ISL_435074	hCoV-19/India/NCDC-02250/2020	Asia / India / West Bengal	2020-03-28	National Centre for Disease control (NCDC), CSIR-Institute of Genomics and Integrative Biology (CSIR-IGIB)	NCDC/CSIR-IGIB	Pramod Kumar, Rajesh Pandey, Pooja Sharma, Mahesh Dhar, Vivekanand A, Bharathram Uppili, Himanshu Vashisht, Saruchi Wadhwa, Nishu Tyagi, Uma Sharma, Priyanka Singh, Hemlata Lall, Meena Datta, Poonam Gupta, Nidhi Saini, Aarti Tewari, Bibhash Nandi, Dhirendra Kumar, Satyabrata Bag, Varun Jaiswal, Hema Gogia, Preeti Madan, Simrita Singh, Prateek Singh, Debasis Dash, Mitali Mukerji, Manju Bala, Sandh…
EPI_ISL_435081	hCoV-19/India/NCDC-02248/2020	Asia / India / West Bengal	2020-03-28	National Centre for Disease control (NCDC), CSIR-Institute of Genomics and Integrative Biology (CSIR-IGIB)	NCDC/CSIR-IGIB	Pramod Kumar, Rajesh Pandey, Pooja Sharma, Mahesh Dhar, Vivekanand A, Bharathram Uppili, Himanshu Vashisht, Saruchi Wadhwa, Nishu Tyagi, Uma Sharma, Priyanka Singh, Hemlata Lall, Meena Datta, Poonam Gupta, Nidhi Saini, Aarti Tewari, Bibhash Nandi, Dhirendra Kumar, Satyabrata Bag, Varun Jaiswal, Hema Gogia, Preeti Madan, Simrita Singh, Prateek Singh, Debasis Dash, Mitali Mukerji, Manju Bala, Sandh…
EPI_ISL_435097	hCoV-19/India/NCDC-02252/2020	Asia / India / West Bengal	2020-03-28	National Centre for Disease control (NCDC), CSIR-Institute of Genomics and Integrative Biology (CSIR-IGIB)	NCDC/CSIR-IGIB	Pramod Kumar, Rajesh Pandey, Pooja Sharma, Mahesh Dhar, Vivekanand A, Bharathram Uppili, Himanshu Vashisht, Saruchi Wadhwa, Nishu Tyagi, Uma Sharma, Priyanka Singh, Hemlata Lall, Meena Datta, Poonam Gupta, Nidhi Saini, Aarti Tewari, Bibhash Nandi, Dhirendra Kumar, Satyabrata Bag, Varun Jaiswal, Hema Gogia, Preeti Madan, Simrita Singh, Prateek Singh, Debasis Dash, Mitali Mukerji, Manju Bala, Sandh…
EPI_ISL_436414	hCoV-19/India/NCDC-2502/2020	Asia / India / West Bengal	2020-03-31	National Centre for Disease control (NCDC)	NCDC/CSIR-IGIB	Pramod Kumar#, Rajesh Pandey#, Pooja Sharma, Mahesh S Dhar, Vivekanand A, Bharathram Uppili, Himanshu Vashisht, Saruchi Wadhwa, Nishu Tyagi, Uma Sharma, Priyanka Singh, Hemlata Lall, Meena Datta, Poonam Gupta, Nidhi Saini, Aarti Tewari, Bibhash Nandi, Dhirendra Kumar, Satyabrata Bag, Varun Jaiswal, Hema Gogia, Preeti Madan, Simrita Singh, Prateek Singh, Debasis Dash, Mitali Mukerji, Manju Bala, S…
EPI_ISL_430465	hCoV-19/India/S5/2020	Asia / India / West Bengal / Darjeeling	2020-03-28	ICMR-National Institute of Cholera and Enteric Diseases	National Institute of Biomedical Genomics	Arindam Maitra, Mamta Chawla Sarkar, Sreedhar Chinnaswamy, Hasina Banu, Ananya Chatterjee, Shanta Dutta, Saumitra Das
EPI_ISL_430467	hCoV-19/India/S11/2020	Asia / India / West Bengal / East Medinipur	2020-04-03	ICMR-National Institute of Cholera and Enteric Diseases	National Institute of Biomedical Genomics	Arindam Maitra, Mamta Chawla Sarkar, Sreedhar Chinnaswamy, Hasina Banu, Ananya Chatterjee, Shanta Dutta, Saumitra Das
EPI_ISL_430464	hCoV-19/India/S3/2020	Asia / India / West Bengal / Kolkata	2020-03-21	ICMR-National Institute of Cholera and Enteric Diseases	National Institute of Biomedical Genomics	Arindam Maitra, Mamta Chawla Sarkar, Sreedhar Chinnaswamy, Hasina Banu, Ananya Chatterjee, Shanta Dutta, Saumitra Das
EPI_ISL_430466	hCoV-19/India/S6/2020	Asia / India / West Bengal / Tehatta	2020-03-26	ICMR-National Institute of Cholera and Enteric Diseases	National Institute of Biomedical Genomics	Arindam Maitra, Mamta Chawla Sarkar, Sreedhar Chinnaswamy, Hasina Banu, Ananya Chatterjee, Shanta Dutta, Saumitra Das
EPI_ISL_430468	hCoV-19/India/S2/2020	Asia / India / West_Bengal / Kolkata	2020-03-21	ICMR-National Institute of Cholera and Enteric Diseases	National Institute of Biomedical Genomics	Arindam Maitra, Mamta Chawla Sarkar, Sreedhar Chinnaswamy, Hasina Banu, Ananya Chatterjee, Shanta Dutta, Saumitra Das
EPI_ISL_435281	hCoV-19/Indonesia/JKT-EIJK0141/2020	Asia / Indonesia / Jakarta	2020-03-17	Medistra Hospital Jakarta	Eijkman Institute for Molecular Biology, Ministry of Research and Technology/National Agency for Research and Innovation	Edison Johar, Frilasita A Yudhaputri, Hidayat Trimarsanto, David H Muljono, Safarina G Malik, Khin Saw Myint, Amin Soebandrio
EPI_ISL_435282	hCoV-19/Indonesia/JKT-EIJK0317/2020	Asia / Indonesia / Jakarta	2020-03-19	RS Pondok Indah Hospital – Pondok Indah	Eijkman Institute for Molecular Biology, Ministry of Research and Technology/National Agency for Research and Innovation	Edison Johar, Frilasita A Yudhaputri, Hidayat Trimarsanto, David H Muljono, Safarina G Malik, Khin Saw Myint, Amin Soebandrio
EPI_ISL_435283	hCoV-19/Indonesia/JKT-EIJK2444/2020	Asia / Indonesia / Jakarta	2020-03-30	RS Pondok Indah Hospital – Pondok Indah	Eijkman Institute for Molecular Biology, Ministry of Research and Technology/National Agency for Research and Innovation	Edison Johar, Frilasita A Yudhaputri, Hidayat Trimarsanto, David H Muljono, Safarina G Malik, Khin Saw Myint, Amin Soebandrio
EPI_ISL_424349	hCoV-19/Iran/HGRC-01-IPI-8206/2020	Asia / Iran	2020-03-09	unknown	Human Genetic Research Center	Zeinali,S., Khosravi,M.A., Abbasalipour Bashash,M., Mostafavi Jabbari,S., Firoozi,M., Pourtavakoli,S., Khateri,E., Zeinali,R. and Hoseini,F.
EPI_ISL_435291	hCoV-19/Israel/CVL-nL6/2020	Asia / Israel	2020-03	Central Virology Laboratory, Israel Ministry of Health	Central Virology Laboratory, Israel Ministry of Health	Neta Zuckerman, Efrat Bucris, Oran Erster, Danit Sofer, Orna Mor, Ella Mendelson, Michal Mandelboim
EPI_ISL_435292	hCoV-19/Israel/CVL-nL33/2020	Asia / Israel	2020-03	Central Virology Laboratory, Israel Ministry of Health	Central Virology Laboratory, Israel Ministry of Health	Neta Zuckerman, Efrat Bucris, Oran Erster, Danit Sofer, Ella Mendelson, Michal Mandelboim, Orna Mor
EPI_ISL_435284	hCoV-19/Israel/CVL-n6267/2020	Asia / Israel	2020-03	Central Virology Laboratory, Israel Ministry of Health	Central Virology Laboratory, Israel Ministry of Health	Neta Zuckerman, Efrat Bucris, Oran Erster, Danit Sofer, Orna Mor, Ella Mendelson, Michal Mandelboim
EPI_ISL_435286	hCoV-19/Israel/CVL-n6196/2020	Asia / Israel	2020-03	Central Virology Laboratory, Israel Ministry of Health	Central Virology Laboratory, Israel Ministry of Health	eta Zuckerman, Efrat Bucris, Oran Erster, Orna Mor, Ella Mendelson, Michal Mandelboim, Danit Sofer
EPI_ISL_435287	hCoV-19/Israel/CVL-n6268/2020	Asia / Israel	2020-03	Central Virology Laboratory, Israel Ministry of Health	Central Virology Laboratory, Israel Ministry of Health	Neta Zuckerman, Efrat Bucris, Oran Erster, Danit Sofer, Orna Mor, Ella Mendelson, Michal Mandelboim
EPI_ISL_435289	hCoV-19/Israel/CVL-nL19/2020	Asia / Israel	2020-03	Central Virology Laboratory, Israel Ministry of Health	Central Virology Laboratory, Israel Ministry of Health	Neta Zuckerman, Efrat Bucris, Oran Erster, Danit Sofer, Orna Mor, Ella Mendelson, Michal Mandelboim
EPI_ISL_419210	hCoV-19/Israel/ISR_IT0320/2020	Asia / Israel / Ramat Gan	2020-03-01	The Chaim Sheba Medical Center	Israel Institute for Biological Research	Inbar Cohen-Gihon, Ofir Israeli, Ohad Shifman, Dana Stein, Sharon Melamed, Nir Paran, Tomer Israely, Hagit Achdout, Yfat Yahalom Ronen, Hadas Tamir, Boaz Politi, Lilach Cherry, Einat Vitner, Orly Laskar, Shay Weiss, Michal Mandelboim, Oran Erster, Gili Regev-Yochay, Gadi Segal, Shmuel Yitzhaki, Shmuel C. Shapira, Adi Beth-Din, Anat Zvi
EPI_ISL_419211	hCoV-19/Israel/ISR_JP0320/2020	Asia / Israel / Ramat Gan	2020-02-23	Central Virology Laboratory	Israel Institute for Biological Research	Inbar Cohen-Gihon, Ofir Israeli, Ohad Shifman, Dana Stein, Sharon Melamed, Nir Paran, Tomer Israely, Hagit Achdout, Yfat Yahalom Ronen, Hadas Tamir, Boaz Politi, Lilach Cherry, Einat Vitner, Orly Laskar, Shay Weiss, Michal Mandelboim, Oran Erster, Gili Regev-Yochay, Gadi Segal, Shmuel Yitzhaki, Shmuel C. Shapira, Adi Beth-Din, Anat Zvi
EPI_ISL_412968	hCoV-19/Japan/Hu_DP_Kng_19-020/2020	Asia / Japan	2020-02-10	unknown	Takayuki Hishiki Kanagawa Prefectural Institute of Public Health, Department of Microbiology	Hishiki,T., Suzuki,R., Sakuragi,J., Usui,K., Tanaka,Y., Kawai,J., Kogo,Y., Matsuki,Y., An,T., Hayashizaki,Y. and Takasaki,T.
EPI_ISL_412969	hCoV-19/Japan/Hu_DP_Kng_19-027/2020	Asia / Japan	2020-02-10	unknown	Takayuki Hishiki Kanagawa Prefectural Institute of Public Health, Department of Microbiology	Hishiki,T., Suzuki,R., Sakuragi,J., Usui,K., Tanaka,Y., Kawai,J., Kogo,Y., Matsuki,Y., An,T., Hayashizaki,Y. and Takasaki,T.
EPI_ISL_420889	hCoV-19/Japan/Hu_DP_Kng_19-031/2020	Asia / Japan	2020-02-14	unknown	Takayuki Hishiki Kanagawa Prefectural Institute of Public Health	Hishiki,T., Suzuki,R., Sakuragi,J., Usui,K., Tanaka,Y., Kawai,J., Kogo,Y., Matsuki,Y., An,T., Hayashizaki,Y. and Takasaki,T.
EPI_ISL_420890	hCoV-19/Japan/Hu_Kng_19-437/2020	Asia / Japan	2020-03-09	unknown	Takayuki Hishiki Kanagawa Prefectural Institute of Public Health	Hishiki,T., Suzuki,R., Sakuragi,J., Usui,K., Tanaka,Y., Kawai,J., Kogo,Y., Matsuki,Y., An,T., Hayashizaki,Y. and Takasaki,T.
EPI_ISL_414511	hCoV-19/Japan/TKYE6182/2020	Asia / Japan	2020-01	unknown	Ryota Kumagai Tokyo Metropolitan Institute of Public Health	Kumagai,R., Yoshida,I., Nagashima,M., Chiba,T. and Sadamasu,K.
EPI_ISL_434561	hCoV-19/Japan/TKYE6968/2020	Asia / Japan	2020-02	unknown	Ryota Kumagai Tokyo Metropolitan Institute of Public Health	Kumagai,R., Yoshida,I., Asakura,H., Nagashima,M., Chiba,T. and Sadamasu,K.
EPI_ISL_434562	hCoV-19/Japan/TKYE6947/2020	Asia / Japan	2020-03	unknown	Ryota Kumagai Tokyo Metropolitan Institute of Public Health	Kumagai,R., Yoshida,I., Asakura,H., Nagashima,M., Chiba,T. and Sadamasu,K.
EPI_ISL_407084	hCoV-19/Japan/AI-I-004/2020	Asia / Japan / Aichi	2020-01-25	Department of Virology III, National Institute of Infectious Diseases	Pathogen Genomics Center, National Institute of Infectious Diseases	Tsuyoshi Sekizuka, Shutoku Matsuyama, Naganori Nao, Kazuya Shirato, Shinji Watanabe, Makoto Takeda, Makoto Kuroda
EPI_ISL_419297	hCoV-19/Japan/P2-1/2020	Asia / Japan / Chiba	2020-03-10	Chiba Prefectural Institute of Public Health	Pathogen Genomics Center, National Institute of Infectious Diseases	Tsuyoshi Sekizuka, Masakatsu Taira, Yushi Hachisu, Kentaro Itokawa, Rina Tanaka, Masanori Hashino, Hajime Kamiya, Motoi Suzuki, Makoto Kuroda
EPI_ISL_419298	hCoV-19/Japan/P2-2/2020	Asia / Japan / Chiba	2020-03-10	Chiba Prefectural Institute of Public Health	Pathogen Genomics Center, National Institute of Infectious Diseases	Tsuyoshi Sekizuka, Masakatsu Taira, Yushi Hachisu, Kentaro Itokawa, Rina Tanaka, Masanori Hashino, Hajime Kamiya, Motoi Suzuki, Makoto Kuroda
EPI_ISL_419309	hCoV-19/Japan/P5-1/2020	Asia / Japan / Chiba	2020-03-12	Chiba Prefectural Institute of Public Health	Pathogen Genomics Center, National Institute of Infectious Diseases	Tsuyoshi Sekizuka, Masakatsu Taira, Yushi Hachisu, Kentaro Itokawa, Rina Tanaka, Masanori Hashino, Hajime Kamiya, Motoi Suzuki, Makoto Kuroda
EPI_ISL_419310	hCoV-19/Japan/P5-2/2020	Asia / Japan / Chiba	2020-03-13	Chiba Prefectural Institute of Public Health	Pathogen Genomics Center, National Institute of Infectious Diseases	Tsuyoshi Sekizuka, Masakatsu Taira, Yushi Hachisu, Kentaro Itokawa, Rina Tanaka, Masanori Hashino, Hajime Kamiya, Motoi Suzuki, Makoto Kuroda
EPI_ISL_419311	hCoV-19/Japan/P5-3/2020	Asia / Japan / Chiba	2020-03-13	Chiba Prefectural Institute of Public Health	Pathogen Genomics Center, National Institute of Infectious Diseases	Tsuyoshi Sekizuka, Masakatsu Taira, Yushi Hachisu, Kentaro Itokawa, Rina Tanaka, Masanori Hashino, Hajime Kamiya, Motoi Suzuki, Makoto Kuroda
EPI_ISL_419299	hCoV-19/Japan/P3-1/2020	Asia / Japan / Ishikawa	2020-03-09	Ishikawa Prefectural Institute of Public Health and Environmental Science	Pathogen Genomics Center, National Institute of Infectious Diseases	Tsuyoshi Sekizuka, Sanae Kuramoto, Eri Nariai, Kentaro Itokawa, Rina Tanaka, Masanori Hashino, Hajime Kamiya, Motoi Suzuki, Makoto Kuroda
EPI_ISL_419300	hCoV-19/Japan/P3-2/2020	Asia / Japan / Ishikawa	2020-03-20	Ishikawa Prefectural Institute of Public Health and Environmental Science	Pathogen Genomics Center, National Institute of Infectious Diseases	Tsuyoshi Sekizuka, Sanae Kuramoto, Eri Nariai, Kentaro Itokawa, Rina Tanaka, Masanori Hashino, Hajime Kamiya, Motoi Suzuki, Makoto Kuroda
EPI_ISL_419296	hCoV-19/Japan/P1/2020	Asia / Japan / Kochi	2020-03-08	Kochi Prefectural Institute of Public Health	Pathogen Genomics Center, National Institute of Infectious Diseases	Tsuyoshi Sekizuka, Akihiko Tokaji, Kentaro Itokawa, Rina Tanaka, Masanori Hashino, Hajime Kamiya, Motoi Suzuki, Makoto Kuroda
EPI_ISL_408669	hCoV-19/Japan/KY-V-029/2020	Asia / Japan / Kyoto	2020-01-29	Dept. of Virology III, National Institute of Infectious Diseases	Pathogen Genomics Center, National Institute of Infectious Diseases	Tsuyoshi Sekizuka, Shutoku Matsuyama, Naganori Nao, Kazuya Shirato, Makoto Takeda, Makoto Kuroda
EPI_ISL_410531	hCoV-19/Japan/NA-20-05-1/2020	Asia / Japan / Nara	2020-01-25	Dept. of Pathology, National Institute of Infectious Diseases	Pathogen Genomics Center, National Institute of Infectious Diseases	Tsuyoshi Sekizuka, Harutaka Katano, Shutoku Matsuyama, Naganori Nao, Kazuya Shirato, Motoi Suzuki, Hideki Hasegawa, Takaji Wakita, Makoto Takeda, Tadaki Suzuki, Makoto Kuroda
EPI_ISL_410532	hCoV-19/Japan/OS-20-07-1/2020	Asia / Japan / Osaka	2020-01-23	Dept. of Pathology, National Institute of Infectious Diseases	Pathogen Genomics Center, National Institute of Infectious Diseases	Tsuyoshi Sekizuka, Harutaka Katano, Shutoku Matsuyama, Naganori Nao, Kazuya Shirato, Motoi Suzuki, Hideki Hasegawa, Takaji Wakita, Makoto Takeda, Tadaki Suzuki, Makoto Kuroda
EPI_ISL_416524	hCoV-19/Japan/SMU-0311S2/2020	Asia / Japan / Saitama	2020-03-11	Saitama Medical University Hospital	Saitama Medical University	Kazuo Imai
EPI_ISL_419301	hCoV-19/Japan/P4-1/2020	Asia / Japan / Saitama	2020-03-11	Saitama Prefectural Institute of Public Health	Pathogen Genomics Center, National Institute of Infectious Diseases	Tsuyoshi Sekizuka, Michiyo Shinohara, Tsuyoshi Kishimoto, Kentaro Itokawa, Rina Tanaka, Masanori Hashino, Hajime Kamiya, Motoi Suzuki, Makoto Kuroda
EPI_ISL_419302	hCoV-19/Japan/P4-2/2020	Asia / Japan / Saitama	2020-03-12	Saitama Prefectural Institute of Public Health	Pathogen Genomics Center, National Institute of Infectious Diseases	Tsuyoshi Sekizuka, Michiyo Shinohara, Tsuyoshi Kishimoto, Kentaro Itokawa, Rina Tanaka, Masanori Hashino, Hajime Kamiya, Motoi Suzuki, Makoto Kuroda
EPI_ISL_419303	hCoV-19/Japan/P4-3/2020	Asia / Japan / Saitama	2020-03-12	Saitama Prefectural Institute of Public Health	Pathogen Genomics Center, National Institute of Infectious Diseases	Tsuyoshi Sekizuka, Michiyo Shinohara, Tsuyoshi Kishimoto, Kentaro Itokawa, Rina Tanaka, Masanori Hashino, Hajime Kamiya, Motoi Suzuki, Makoto Kuroda
EPI_ISL_419304	hCoV-19/Japan/P4-4/2020	Asia / Japan / Saitama	2020-03-17	Saitama Prefectural Institute of Public Health	Pathogen Genomics Center, National Institute of Infectious Diseases	Tsuyoshi Sekizuka, Michiyo Shinohara, Tsuyoshi Kishimoto, Kentaro Itokawa, Rina Tanaka, Masanori Hashino, Hajime Kamiya, Motoi Suzuki, Makoto Kuroda
EPI_ISL_419305	hCoV-19/Japan/P4-5/2020	Asia / Japan / Saitama	2020-03-18	Saitama Prefectural Institute of Public Health	Pathogen Genomics Center, National Institute of Infectious Diseases	Tsuyoshi Sekizuka, Michiyo Shinohara, Tsuyoshi Kishimoto, Kentaro Itokawa, Rina Tanaka, Masanori Hashino, Hajime Kamiya, Motoi Suzuki, Makoto Kuroda
EPI_ISL_419306	hCoV-19/Japan/P4-6/2020	Asia / Japan / Saitama	2020-03-20	Saitama Prefectural Institute of Public Health	Pathogen Genomics Center, National Institute of Infectious Diseases	Tsuyoshi Sekizuka, Michiyo Shinohara, Tsuyoshi Kishimoto, Kentaro Itokawa, Rina Tanaka, Masanori Hashino, Hajime Kamiya, Motoi Suzuki, Makoto Kuroda
EPI_ISL_419307	hCoV-19/Japan/P4-7/2020	Asia / Japan / Saitama	2020-03-20	Saitama Prefectural Institute of Public Health	Pathogen Genomics Center, National Institute of Infectious Diseases	Tsuyoshi Sekizuka, Michiyo Shinohara, Tsuyoshi Kishimoto, Kentaro Itokawa, Rina Tanaka, Masanori Hashino, Hajime Kamiya, Motoi Suzuki, Makoto Kuroda
EPI_ISL_419308	hCoV-19/Japan/P4-8/2020	Asia / Japan / Saitama	2020-03-19	Saitama Prefectural Institute of Public Health	Pathogen Genomics Center, National Institute of Infectious Diseases	Tsuyoshi Sekizuka, Michiyo Shinohara, Tsuyoshi Kishimoto, Kentaro Itokawa, Rina Tanaka, Masanori Hashino, Hajime Kamiya, Motoi Suzuki, Makoto Kuroda
EPI_ISL_416525	hCoV-19/Japan/SMU-0311S3/2020	Asia / Japan / Saitama	2020-03-11	Saitama Medical University	Saitama Medical University	Kazuo Imai
EPI_ISL_408665	hCoV-19/Japan/TY-WK-012/2020	Asia / Japan / Tokyo	2020-01-29	Dept. of Virology III, National Institute of Infectious Diseases	Pathogen Genomics Center, National Institute of Infectious Diseases	Tsuyoshi Sekizuka, Shutoku Matsuyama, Naganori Nao, Kazuya Shirato, Makoto Takeda, Makoto Kuroda
EPI_ISL_408666	hCoV-19/Japan/TY-WK-501/2020	Asia / Japan / Tokyo	2020-01-31	Dept. of Virology III, National Institute of Infectious Diseases	Pathogen Genomics Center, National Institute of Infectious Diseases	Tsuyoshi Sekizuka, Shutoku Matsuyama, Naganori Nao, Kazuya Shirato, Makoto Takeda, Makoto Kuroda
EPI_ISL_408667	hCoV-19/Japan/TY-WK-521/2020	Asia / Japan / Tokyo	2020-01-31	Dept. of Virology III, National Institute of Infectious Diseases	Pathogen Genomics Center, National Institute of Infectious Diseases	Tsuyoshi Sekizuka, Shutoku Matsuyama, Naganori Nao, Kazuya Shirato, Makoto Takeda, Makoto Kuroda
EPI_ISL_413459	hCoV-19/Japan/TK-20-31-3/2020	Asia / Japan / Tokyo	2020-02-20	Department of Pathology, Toshima Hospital	Pathogen Genomics Center, National Institute of Infectious Diseases	Tsuyoshi Sekizuka, Kentaro Itokawa, Takuya Adachi, Masahiro Sano, Jun Yamazaki, Ippei Miyamoto, Haruka Nishioka, Ja-Mun Chong, Noriko Nakajima, Yuko Sato, Minoru Tobiume, Harutaka Katano, Tadaki Suzuki, Makoto Kuroda
EPI_ISL_418809	hCoV-19/Japan/UT-NCGM02/2020	Asia / Japan / Tokyo	2020-02-01	University of Wisconsin - Madison: Influenza Research Institute	University of Wisconsin Madison, AIDS Vaccine Research Laboratories	Katarina Braun, Gage Moreno, Peter Halfmann, et al.
EPI_ISL_416565	hCoV-19/Japan/DP0005/2020	Asia / Japan / unknown	2020-02-15	Japanese Quarantine Stations	Pathogen Genomics Center, National Institute of Infectious Diseases	Tsuyoshi Sekizuka, Kentaro Itokawa, Rina Tanaka, Masanori Hashino, Tsutomu Kageyama, Shinji Saito, Ikuyo Takayama, Hideki Hasegawa, Takuri Takahashi, Hajime Kamiya, Takuya Yamagishi, Motoi Suzuki, Takaji Wakita, Makoto Kuroda
EPI_ISL_416566	hCoV-19/Japan/DP0027/2020	Asia / Japan / unknown	2020-02-15	Japanese Quarantine Stations	Pathogen Genomics Center, National Institute of Infectious Diseases	Tsuyoshi Sekizuka, Kentaro Itokawa, Rina Tanaka, Masanori Hashino, Tsutomu Kageyama, Shinji Saito, Ikuyo Takayama, Hideki Hasegawa, Takuri Takahashi, Hajime Kamiya, Takuya Yamagishi, Motoi Suzuki, Takaji Wakita, Makoto Kuroda
EPI_ISL_416567	hCoV-19/Japan/DP0037/2020	Asia / Japan / unknown	2020-02-15	Japanese Quarantine Stations	Pathogen Genomics Center, National Institute of Infectious Diseases	Tsuyoshi Sekizuka, Kentaro Itokawa, Rina Tanaka, Masanori Hashino, Tsutomu Kageyama, Shinji Saito, Ikuyo Takayama, Hideki Hasegawa, Takuri Takahashi, Hajime Kamiya, Takuya Yamagishi, Motoi Suzuki, Takaji Wakita, Makoto Kuroda
EPI_ISL_416568	hCoV-19/Japan/DP0058/2020	Asia / Japan / unknown	2020-02-15	Japanese Quarantine Stations	Pathogen Genomics Center, National Institute of Infectious Diseases	Tsuyoshi Sekizuka, Kentaro Itokawa, Rina Tanaka, Masanori Hashino, Tsutomu Kageyama, Shinji Saito, Ikuyo Takayama, Hideki Hasegawa, Takuri Takahashi, Hajime Kamiya, Takuya Yamagishi, Motoi Suzuki, Takaji Wakita, Makoto Kuroda
EPI_ISL_416569	hCoV-19/Japan/DP0059/2020	Asia / Japan / unknown	2020-02-15	Japanese Quarantine Stations	Pathogen Genomics Center, National Institute of Infectious Diseases	Tsuyoshi Sekizuka, Kentaro Itokawa, Rina Tanaka, Masanori Hashino, Tsutomu Kageyama, Shinji Saito, Ikuyo Takayama, Hideki Hasegawa, Takuri Takahashi, Hajime Kamiya, Takuya Yamagishi, Motoi Suzuki, Takaji Wakita, Makoto Kuroda
EPI_ISL_416570	hCoV-19/Japan/DP0065/2020	Asia / Japan / unknown	2020-02-15	Japanese Quarantine Stations	Pathogen Genomics Center, National Institute of Infectious Diseases	Tsuyoshi Sekizuka, Kentaro Itokawa, Rina Tanaka, Masanori Hashino, Tsutomu Kageyama, Shinji Saito, Ikuyo Takayama, Hideki Hasegawa, Takuri Takahashi, Hajime Kamiya, Takuya Yamagishi, Motoi Suzuki, Takaji Wakita, Makoto Kuroda
EPI_ISL_416571	hCoV-19/Japan/DP0077/2020	Asia / Japan / unknown	2020-02-15	Japanese Quarantine Stations	Pathogen Genomics Center, National Institute of Infectious Diseases	Tsuyoshi Sekizuka, Kentaro Itokawa, Rina Tanaka, Masanori Hashino, Tsutomu Kageyama, Shinji Saito, Ikuyo Takayama, Hideki Hasegawa, Takuri Takahashi, Hajime Kamiya, Takuya Yamagishi, Motoi Suzuki, Takaji Wakita, Makoto Kuroda
EPI_ISL_416572	hCoV-19/Japan/DP0078/2020	Asia / Japan / unknown	2020-02-15	Japanese Quarantine Stations	Pathogen Genomics Center, National Institute of Infectious Diseases	Tsuyoshi Sekizuka, Kentaro Itokawa, Rina Tanaka, Masanori Hashino, Tsutomu Kageyama, Shinji Saito, Ikuyo Takayama, Hideki Hasegawa, Takuri Takahashi, Hajime Kamiya, Takuya Yamagishi, Motoi Suzuki, Takaji Wakita, Makoto Kuroda
[truncated: 16,127 more rows]
