# Supplementary material for: Presence of mismatches between diagnostic PCR assays and coronavirus SARS-CoV-2 genome
Source: R Soc Open Sci. 2020 Jun 10;7(6):200636. doi: 10.1098/rsos.200636 (PMC7353963; doi:10.1098/rsos.200636)
Supplement: Geographical distribution of included sequence dataset and mismatches [file rsos200636supp3.xlsx]

## Sheet: Dataset
Cite this article: Khan KA, Cheung P. 2020 Presence of mismatches between diagnostic PCR assays and coronavirus SARS-CoV-2 genome. R. Soc. Open Sci. 7: 200636. http://dx.doi.org/10.1098/rsos.200636
Geographical distribution of included dataset
	Viral Sequences				Viral Sequences
Region	Number	%		Country	Number	%
Africa	136	0.00798778		United Kingdom	5497	0.322859
Asia	1219	0.0715964		USA	4591	0.269646
Central America	7	0.000411136		Australia	1345	0.0789968
Europe	9410	0.552684		Iceland	601	0.035299
North America	4759	0.279514		Netherlands	585	0.0343592
Oceania	1353	0.0794667		China	444	0.0260778
South America	142	0.00834019		Belgium	433	0.0254317
Grand Total	17026	1		Spain	412	0.0241983
				Denmark	337	0.0197933
				France	248	0.014566
				Luxembourg	233	0.013685
				England	186	0.0109245
				India	172	0.0101022
				Russia	154	0.00904499
				Canada	151	0.00886879
				Japan	104	0.0061083
				Sweden	104	0.0061083
				Portugal	100	0.00587337
				Singapore	97	0.00569717
				Brazil	90	0.00528603
				Germany	86	0.0050511
				Italy	78	0.00458123
				Taiwan	77	0.0045225
				Democratic Republic of the Congo	76	0.00446376
				Hong Kong	76	0.00446376
				Switzerland	76	0.00446376
				Thailand	48	0.00281922
				Finland	40	0.00234935
				Greece	37	0.00217315
				South Korea	33	0.00193821
				Hungary	32	0.00187948
				Turkey	31	0.00182074
				Argentina	29	0.00170328
				Czech Republic	29	0.00170328
				Norway	29	0.00170328
				United Arab Emirates	25	0.00146834
				Jordan	24	0.00140961
				Senegal	23	0.00135088
				Austria	21	0.00123341
				Vietnam	19	0.00111594
				Mexico	17	0.000998473
				Malaysia	16	0.000939739
				Poland	16	0.000939739
				Qatar	16	0.000939739
				Ghana	15	0.000881006
				Georgia	13	0.000763538
				Ireland	13	0.000763538
				Philippines	13	0.000763538
				South Africa	13	0.000763538
				Latvia	10	0.000587337
				Uruguay	9	0.000528603
				Israel	8	0.00046987
				Kuwait	8	0.00046987
				New Zealand	8	0.00046987
				Chile	7	0.000411136
				Croatia	7	0.000411136
				Costa Rica	6	0.000352402
				Brunei	4	0.000234935
				Ecuador	4	0.000234935
				Estonia	4	0.000234935
				Kazakhstan	4	0.000234935
				Slovakia	4	0.000234935
				Slovenia	4	0.000234935
				Sri Lanka	4	0.000234935
				Algeria	3	0.000176201
				Gambia	3	0.000176201
				Indonesia	3	0.000176201
				Korea	3	0.000176201
				Saudi Arabia	3	0.000176201
				Belarus	2	0.000117467
				Colombia	2	0.000117467
				Egypt	2	0.000117467
				Pakistan	2	0.000117467
				Cambodia	1	5.87337e-05
				Iran	1	5.87337e-05
				Lithuania	1	5.87337e-05
				Nepal	1	5.87337e-05
				Nigeria	1	5.87337e-05
				Panama	1	5.87337e-05
				Peru	1	5.87337e-05
				Grand Total	17026	1

## Sheet: CN-CDC-N Forward
Geographical distribution of CN-CDC-N forward primer mismatches
					Viral Sequences
Country *	Number of Sequences	Region		Region	Number	%
England	1257	Europe		Africa	19	0.00607223
Wales	363	Europe		Asia	83	0.026526
Australia	186	Oceania		Central America	1	0.000319591
Scotland	183	Europe		Europe	2632	0.841163
Iceland	136	Europe		North America	143	0.0457015
USA	128	North America		Oceania	188	0.0600831
Netherlands	124	Europe		South America	63	0.0201342
Belgium	122	Europe		Grand Total	3129	1
Russia	97	Europe
Portugal	58	Europe
Italy	41	Europe
Brazil	40	South America
Switzerland	36	Europe
Spain	35	Europe
Denmark	26	Europe
Sweden	23	Europe
Czech Republic	20	Europe
Greece	20	Europe
Germany	17	Europe
Argentina	16	South America
France	16	Europe
Luxembourg	15	Europe
Canada	14	North America
India	14	Asia
Hungary	13	Europe
DRC	12	Africa
Japan	11	Asia
Jordan	11	Asia
Taiwan	11	Asia
Vietnam	11	Asia
Finland	6	Europe
Ireland	6	Europe
Thailand	6	Asia
Singapore	5	Asia
Turkey	5	Europe
Austria	4	Europe
Fujian	4	Asia
United Arab Emirates	4	Asia
Mexico	3	South America
Norway	3	Europe
South Africa	3	Africa
Estonia	2	Europe
Georgia	2	Asia
Ghana	2	Africa
Latvia	2	Europe
New Zealand	2	Oceania
Poland	2	Europe
Chile	1	South America
Colombia	1	South America
Costa Rica	1	Central America
Ecuador	1	South America
Gambia	1	Africa
Israel	1	Asia
Kazakhstan	1	Asia
Kuwait	1	Asia
Nigeria	1	Africa
Peru	1	South America
Puerto Rico	1	North America
Sri Lanka	1	Asia
Grand Total	3129
* GISAID includes regions of certain countries in virus name

## Sheet: US-CDC-N-1 probe
Geographical distribution of US-CDC-N-1 probe mismatches
					Viral Sequences
Country *	Number of Sequences	Region		Region	Number	%
Australia	124	Oceania		Africa	2	0.00732601
India	54	Asia		Asia	128	0.468864
Singapore	42	Asia		Central America	0	0
Philippines	13	Asia		Europe	4	0.014652
USA	11	North America		North America	14	0.0513
Brunei	4	Asia		Oceania	124	0.454212
Korea	4	Asia		South America	1	0.0037
Taiwan	4	Asia		Grand Total	273	1
Canada	3	North America
England	3	Europe
Malaysia	3	Asia
Fujian	2	Asia
Brazil	1	South America
Gambia	1	Africa
Saudi Arabia	1	Asia
Slovenia	1	Europe
South Africa	1	Africa
Thailand	1	Asia
Grand Total	273
* GISAID includes regions of certain countries in virus name

## Sheet: US-CDC-N-3 Forward
Geographical distribution of US-CDC-N-3 forward primer mismatches
					Viral Sequences
Country/State *	Number of Sequences	Region		Region	Number	%
Australia	92	Oceania		Africa	0	0
Canada	20	North America		Asia	57	0.290816
India	15	Asia		Central America	0	0
Taiwan	11	Asia		Europe	20	0.102041
Shanghai	7	Asia		North America	25	0.127551
Turkey	7	Europe		Oceania	94	0.479592
United Arab Emirates	7	Asia		South America	0	0
USA	5	North America		Grand Total	196	1
Kuwait	4	Asia
England	3	Europe
Georgia	2	Asia
Germany	2	Europe
Hong Kong	2	Asia
Nanchang	2	Asia
Netherlands	2	Europe
New Zealand	2	Oceania
Austria	1	Europe
Belarus	1	Europe
Croatia	1	Europe
Denmark	1	Europe
Guangdong	1	Asia
Kazakhstan	1	Asia
Norway	1	Europe
Shandong	1	Asia
Sri Lanka	1	Asia
Sweden	1	Europe
Thailand	1	Asia
Wuhan	1	Asia
Xinyu	1	Asia
Grand Total	196
* GISAID includes regions of certain countries in virus name
