# Supplementary material for: Presence of mismatches between diagnostic PCR assays and coronavirus SARS-CoV-2 genome
Source: R Soc Open Sci. 2020 Jun 10;7(6):200636. doi: 10.1098/rsos.200636 (PMC7353963; doi:10.1098/rsos.200636)
Supplement: Geographical distribution of removed data [file rsos200636supp4.xlsx]

## Sheet: CN-CDC-ORF1ab_P
Cite this article: Khan KA, Cheung P. 2020 Presence of mismatches between diagnostic PCR assays and coronavirus SARS-CoV-2 genome. R. Soc. Open Sci. 7: 200636. http://dx.doi.org/10.1098/rsos.200636
Geographical distribution of CN-CDC-ORF1ab probe outgroup1					Viral Sequences
Country *	Number of Sequences	Region		Region	Number	%
Australia	100	Oceania		Africa	13	0.0122757
Belgium	3	Europe		Asia	67	0.0632672
Brazil	15	South America		Central America	0	0
Canada	3	North America		Europe	803	0.758263
Denmark	4	Europe		North America	61	0.0576015
DRC	8	Africa		Oceania	100	0.0944287
England	71	Europe		South America	15	0.0141643
Germany	1	Europe		Grand Total	1059	1
Ghana	4	Africa
Guangdong	28	Asia
Hong Kong	8	Asia
Iceland	27	Europe
India	12	Asia
Italy	2	Europe
Luxembourg	4	Europe
Malaysia	1	Asia
Philippines	7	Asia
Puerto Rico	1	North America
Qatar	11	Asia
Scotland	30	Europe
Senegal	1	Africa
Spain	97	Europe
Switzerland	2	Europe
USA	57	North America
Wales	562	Europe
Grand Total	1059
* GISAID includes regions of certain countries in virus name

## Sheet: CN-CDC-ORF1ab_R
Geographical distribution of CN-CDC-ORF1ab reverse primer outgroup1					Viral Sequences
Country *	Number of Sequences	Region		Region	Number	%
Australia	79	Oceania		Africa	13	0.0125362
Beijing	1	Asia		Asia	55	0.0530376
Belgium	3	Europe		Central America	0	0
Brazil	24	South America		Europe	799	0.770492
Canada	3	North America		North America	67	0.0646095
Denmark	4	Europe		Oceania	79	0.0761813
DRC	9	Africa		South America	24	0.0231437
England	75	Europe		Grand Total	1037	1
Germany	1	Europe
Ghana	1	Africa
Guangdong	25	Asia
Hong Kong	9	Asia
Iceland	28	Europe
India	1	Asia
Italy	1	Europe
Luxembourg	13	Europe
Malaysia	1	Asia
Philippines	7	Asia
Puerto Rico	1	North America
Qatar	11	Asia
Scotland	37	Europe
Senegal	2	Africa
South Africa	1	Africa
Spain	91	Europe
Switzerland	2	Europe
USA	63	North America
Wales	544	Europe
Grand Total	1037
* GISAID includes regions of certain countries in virus name

## Sheet: Won-S_F
Geographical distribution of Won-S forward primer outgroup1 and outgroup2					Viral Sequences
Country *	Number of Sequences	Region		Region	Number	%
England	271	Europe		Africa	24	0.0275229
Australia	206	Oceania		Asia	98	0.112385
USA	74	North America		Central America	0	0
Spain	52	Europe		Europe	440	0.504587
Scotland	40	Europe		North America	78	0.0894495
Guangdong	35	Asia		Oceania	208	0.238532
Wales	33	Europe		South America	24	0.0275229
Hong Kong	31	Asia		Grand Total	872	1
Brazil	23	South America
Luxembourg	17	Europe
India	15	Asia
Ghana	12	Africa
DRC	10	Africa
Germany	10	Europe
Qatar	8	Asia
Iceland	6	Europe
Japan	5	Asia
Ireland	4	Europe
Canada	3	North America
Belgium	2	Europe
Denmark	2	Europe
New Zealand	2	Oceania
Thailand	2	Asia
Colombia	1	South America
France	1	Europe
Guangzhou	1	Asia
Mexico	1	North America
Northern Ireland	1	Europe
Senegal	1	Africa
South Africa	1	Africa
Switzerland	1	Europe
Wuhan	1	Asia
Grand Total	872
